# Supplementary material for: Dynamic Molecular Evolution of Mammalian Homeobox Genes: Duplication, Loss, Divergence and Gene Conversion Sculpt PRD Class Repertoires
Source: J Mol Evol. 2021 Jun 7;89(6):396–414. doi: 10.1007/s00239-021-10012-6 (PMC8208926; doi:10.1007/s00239-021-10012-6)
Supplement: Supplementary file 1 — Supplementary file1 (XLSX 95 KB) [file 239_2021_10012_MOESM1_ESM.xlsx]

## Sheet: Summary 
Journal of Molecular Evolution
Dynamic molecular evolution of mammalian homeobox genes: duplication, loss, divergence and gene conversion sculpt PRD class repertoires
Thomas D. Lewin1, Amy H. Royall1 and Peter W. H. Holland1
Affiliations:
1Department of Zoology, University of Oxford, 11a Mansfield Road, Oxford, OX1 3SZ, UK
*Corresponding author: Peter W. H. Holland (peter.holland@zoo.ox.ac.uk)
Electronic Supplementary Material 1 - Online Resource Tables S1 to S13.

## Sheet: Table S1
Online Resource - Table S1
Species	Common name	Genome assembly	GenBank assembly accession
Balaenoptera musculus	Blue whale	mBalMus1.v2	GCA_009873245.2
Bos indicus haplotype of B. indicus x B. taurus hybrid	Zebu (Brahman)	UOA_Brahman_1	GCA_003369695.2
Bos taurus	Cow	ARS-UCD1.2	GCA_002263795.2
Callithrix jacchus	White-tufted-ear marmoset	mCalJac1.pat.X	GCA_011100555.1
Camelus ferus	Wild bactrian camel	BCGSAC_Cfer_1.0	GCA_009834535.1
Canis lupus familiaris	Domestic dog (German shepherd)	ASM864105v2	GCA_008641055.2
Castor canadensis	American beaver	C.can genome v1.0	GCA_001984765.1
Condylura cristata	Star-nosed mole	ConCri1.0	GCA_000260355.1
Equus caballus	Horse	EquCab3.0	GCA_002863925.1
Felis catus	Domestic cat	Felis_catus_9.0	GCA_000181335.4
Galeopterus variegatus	Sunda flying lemur	GalVar_v2_BIUU_UCD	GCA_004027255.2
Lutra lutra	European river otter	mLutLut1	GCA_902655055.1
Lynx canadensis	Canada lynx	mLynCan4_v1.p	GCA_007474595.1
Macaca mulatta	Rhesus macaque	rheMacS_1.0	GCA_008058575.1
Manis javanica	Sunda pangolin	ManJav1.0	GCA_001685135.1
Microcebus murinus	Gray mouse lemur	Mmur_3.0	GCA_000165445.3
Monodon monoceros	Narwhal	NGI_Narwhal_1	GCA_005190385.2
Mustela erminea	Stoat	mMusErm1.Pri	GCA_009829155.1
Myotis myotis	Greater mouse-eared bat	mMyoMyo1.p	GCA_014108235.1
Nomascus leucogenys	Northern white-cheeked gibbon	Asia_NLE_v1	GCA_006542625.1
Oryctolagus cuniculus	European rabbit	OryCun3.0	GCA_013371645.1
Ovis aries	Sheep (Rambouillet)	Oar_rambouillet_v1.0	GCA_002742125.1
Peromyscus leucopus	White-footed mouse	Pero_0.1	GCA_004664715.1
Peromyscus leucopus	White-footed mouse	UCI_PerLeu_2.1	GCA_004664715.2
Phocoena sinus	Vaquita	mPhoSin1.pri	GCA_008692025.1
Phyllostomus discolor	Pale spear-nosed bat	mPhyDis1_v1	GCA_004126475.2
Pongo abelii	Sumatran orangutan	Susie_PABv2	GCA_002880775.3
Rhinolophus ferrumequinum	Greater horseshoe bat	mRhiFer1_v1.p	GCA_004115265.2
Sciurus vulgaris	Eurasian red squirrel	mSciVul1	GCA_902686455.2
Sus scrofa	Pig (Bama miniature)	ASM764409v1	GCA_007644095.1
Tupaia belangeri chinensis	Northern (or Chinese) tree shrew	TS_2.0	GSA accession: PRJCA001472
Ursus americanus	American black bear	ASM334442v1	GCA_003344425.1
Zalophus californianus	California sea lion	mZalCal1.pri	GCA_009762305.1
Online Resource - Table S1. List of genome assemblies used in this analysis.

## Sheet: Table S2
Online Resource - Table S2
Dataset	Reference	Embryonic stage	Species (Breed)
PRJNA228235	Graf et al. 2014	8-cell, 16-cell	Bos taurus (Simmental) x Bos indicus (Brahman)
PRJNA254699	Jiang et al. 2014	8-cell, 16-cell	Bos taurus (Holstein)
PRJNA388055	Liu et al. 2018	8-cell	Bos taurus (Holstein)
PRJNA231898	Bernardo et al. 2018	Early blastocyst	Bos taurus (Holstein)
Online Resource - Table S2. Datasets used for Bos taurus transcriptome assemblies.

## Sheet: Table S3a
Online Resource - Table S3a
	Retrocopies
Species	LEUTX	TPRX1/TPRX2	DPRX	PARGFX	ARGFX
Bind	N	N	N	N	Y
Bmus	Y	Y	Y	Y	Y
Btau	N	N	N	N	Y
Ccan	Y	Y	Y	N	Y
Ccri	N	N	Y	N	N
Cfer	N	N	Y	N	Y
Cjac	N	Y	Y	Y	Y
Clf	N	N	Y	N	N
Ecab	Y	Y	Y	Y	N
Fcat	N	N	Y	N	N
Gvar	Y	Y	Y	Y	Y
Hsap	Y	Y	Y	Y	Y
Lcan	N	N	Y	N	N
Llut	N	N	Y	Y	N
Merm	N	N	Y	Y	N
Mjav	Y	N	Y	Y	Y
Mmon	Y	N	Y	Y	Y
Mmul	N	Y	Y	Y	Y
Mmur	Y	Y	Y	Y	Y
Mmus	N	Y	N	N	N
Myo	Y	Y	Y	N	Y
Nleu	Y	Y	Y	Y	Y
Oari	N	Y	N	N	N
Ocun	N	N	Y	N	Y
Pabe	Y	Y	Y	Y	Y
Pdis	Y	N	Y	N	Y
Pleu	N	Y	N	N	N
Psin	Y	N	Y	Y	Y
Rfer	Y	N	N	Y	Y
Sscr	Y	N	Y	Y	Y
Svul	Y	Y	Y	N	Y
Tbc	Y	Y	Y	Y	Y
Uame	Y	N	Y	N	N
Zcal	N	Y	Y	N	N
Online Resource - Table S3a. Presence and absence of retrotransposed copies (processed pseudogenes) of ETCHbox genes.
Y = Yes, N = No; Species abbreviations as in main text Fig. 2.

## Sheet: Table S3b
Online Resource - Table S3b
	Retrogene chromosome locations
ETCHbox gene	Bos taurus	Homo sapiens
ARGFX	24, 26	5, 17
DPRX	None	2, 6, 14, 17, 21, X (x2)
LEUTX	None	4
TPRX1/TPRX2	None	3, 10
PARGFX	None	10, 17
Online Resource - Table S3b. Genomic location of retrotransposed copies (processed pseudogenes) of ETCHbox genes in Bos taurus and Homo sapiens.

## Sheet: Table S4
Online Resource - Table S4
Species (Breed)	Genome	13 bp
Bos indicus (Nelore)	Bos_indicus_1.0	Present (no deletion)
Bos mutus	BosGru_v2.0	Present
Bos taurus (Hereford)	ARS-UCD1.2	Absent (deletion)
Bubalus bubalis (Mediterranean)	UOA_WB_1	Present
Capra hircus (San Clemente)	ARS1	Present
Equus caballus	EquCab3.0	Present
Ovis aries (Rambouillet)	Oar_rambouillet_v1.0	Present
Sus scrofa (Bama miniature)	ASM764409v1	Present
Online Resource - Table S4. Presence and absence of 13 base pair (bp) deletion in ARGFX exon 2. The deletion introduces a frameshift and an early stop codon, making ARGFX a putative pseudogene.

## Sheet: Table S5
Online Resource - Table S5
Gene	Permutation p-value	Start position (bp)	End position (bp)	Length (bp)
MmulTPRX2;ClfTPRX1	0.045	329	359	31
MmyoTPRX2a;MmyoTPRX2b	0.02	225	393	169
MmyoTPRX2a;ZcalTPRX2	0.008	337	371	35
MmyoTPRX2b;CcriTPRX2	0.049	326	351	26
MmyoTPRX2e;ZcalTPRX2	0.003	337	371	35
MmyoTPRX2f;ZcalTPRX2	0.005	337	371	35
UameTPRX1;CcanTPRX2	0.007	335	362	28
UameTPRX1;TbcTPRX2	0.014	337	372	36
Online Resource - Table S5. Gene conversion events between TPRX1 and TPRX2 homeobox genes identified by GENECONV (Sawyer 1989) global analysis. P-values are calculated by permutation and corrected for multiple comparisons. Only events with p < 0.05 are reported. Start position, end position and length are with respect to a multiple sequence alignment of all putatively functional TPRX genes (Onlin…

## Sheet: Table S6
Online Resource - Table S6
Online Resource - Table S6. Gene conversion events between TPRX1 and TPRX2 homeobox genes identified by GENECONV pairwise analysis. P-values are calculated by permutation and corrected for multiple comparisons based on sequence length. Only events with p < 0.05 are reported. Start position, end position and length are with respect to a multiple sequence alignment of all putatively functional TPRX…
Gene	Permutation p-value	Start position (bp)	End position (bp)	Length (bp)
BindTPRX1;CcanTPRX2	0.0031	339	362	24
BindTPRX1;CcriTPRX1	0.0173	343	361	19
BindTPRX1;CcriTPRX2	0.045	339	361	23
BindTPRX1;ClfTPRX1	0.0354	339	360	22
BindTPRX1;ClfTPRX2	0.016	339	363	25
BindTPRX1;LcanTPRX1	0.0004	339	369	31
BindTPRX1;MermTPRX1	0.0015	313	335	23
BindTPRX1;MjavTPRX2	0.0276	339	361	23
BindTPRX1;MmyoTPRX2b	0.0175	225	239	15
BindTPRX1;OcunTPRX2	0.0011	335	369	35
BindTPRX1;PdisTPRX1	0.0296	343	369	27
BindTPRX1;TbcTPRX2	0.0022	339	363	25
BindTPRX1;UameTPRX1	0.0024	339	363	25
BindTPRX1;ZcalTPRX1	0.0156	339	361	23
BindTPRX2;BindTPRX1	0	218	393	176
BindTPRX2;BtauTPRX1	0	218	393	176
BindTPRX2;CcanTPRX2	0.006	339	362	24
BindTPRX2;CcanTPRX2	0.0279	210	243	34
BindTPRX2;CcriTPRX1	0.0264	343	361	19
BindTPRX2;ClfTPRX2	0.0145	339	363	25
BindTPRX2;LcanTPRX1	0.0013	339	369	31
BindTPRX2;MermTPRX1	0.003	313	335	23
BindTPRX2;MjavTPRX2	0.0358	339	361	23
BindTPRX2;MmyoTPRX2b	0.0268	225	239	15
BindTPRX2;OcunTPRX2	0.0013	335	369	35
BindTPRX2;PdisTPRX1	0.0251	343	369	27
BindTPRX2;TbcTPRX2	0.0032	339	363	25
BindTPRX2;UameTPRX1	0.0042	339	363	25
BindTPRX2;ZcalTPRX1	0.0222	339	361	23
BmusTPRX1;BmusTPRX2	0.0275	1	345	345
BmusTPRX1;LcanTPRX1	0.0336	347	369	23
BmusTPRX1;OcunTPRX2	0.0064	356	369	14
BmusTPRX2;CcanTPRX2	0.0318	341	362	22
BmusTPRX2;ClfTPRX2	0.0314	341	363	23
BmusTPRX2;LcanTPRX1	0.0029	341	369	29
BmusTPRX2;OcunTPRX2	0.0064	356	369	14
BmusTPRX2;PdisTPRX1	0.0342	343	369	27
BmusTPRX2;PdisTPRX2	0.0298	343	369	27
BmusTPRX2;TbcTPRX2	0.0217	341	363	23
BmusTPRX2;UameTPRX1	0.0123	341	363	23
BmusTPRX2;ZcalTPRX1	0.0358	341	361	21
BtauTPRX1;CcanTPRX2	0.0031	339	362	24
BtauTPRX1;CcriTPRX1	0.0173	343	361	19
BtauTPRX1;CcriTPRX2	0.045	339	361	23
BtauTPRX1;ClfTPRX1	0.0354	339	360	22
BtauTPRX1;ClfTPRX2	0.016	339	363	25
BtauTPRX1;LcanTPRX1	0.0004	339	369	31
BtauTPRX1;MermTPRX1	0.0015	313	335	23
BtauTPRX1;MjavTPRX2	0.0276	339	361	23
BtauTPRX1;MmyoTPRX2b	0.0175	225	239	15
BtauTPRX1;OcunTPRX2	0.0011	335	369	35
BtauTPRX1;PdisTPRX1	0.0296	343	369	27
BtauTPRX1;TbcTPRX2	0.0022	339	363	25
BtauTPRX1;UameTPRX1	0.0024	339	363	25
BtauTPRX1;ZcalTPRX1	0.0156	339	361	23
BtauTPRX2;BindTPRX1	0	241	393	153
BtauTPRX2;BtauTPRX1	0	241	393	153
BtauTPRX2;CcanTPRX2	0.0047	339	362	24
BtauTPRX2;CcanTPRX2	0.0375	210	233	24
BtauTPRX2;CcriTPRX1	0.0279	343	361	19
BtauTPRX2;ClfTPRX2	0.0177	339	363	25
BtauTPRX2;LcanTPRX1	0.0008	339	369	31
BtauTPRX2;MermTPRX1	0.0024	313	335	23
BtauTPRX2;MjavTPRX2	0.0316	339	361	23
BtauTPRX2;MmyoTPRX2b	0.0088	225	243	19
BtauTPRX2;OcunTPRX2	0.0012	335	369	35
BtauTPRX2;PdisTPRX1	0.0298	343	369	27
BtauTPRX2;TbcTPRX2	0.0032	339	363	25
BtauTPRX2;UameTPRX1	0.0054	339	363	25
BtauTPRX2;ZcalTPRX1	0.0206	339	361	23
CcanTPRX2;MmusCrxos3	0.0465	251	261	11
CcanTPRX2;PdisTPRX1	0.0066	316	362	47
CcanTPRX2;PdisTPRX2	0.0061	316	362	47
CcriTPRX1;CcanTPRX2	0.0343	343	368	26
CcriTPRX1;PdisTPRX1	0.0188	343	361	19
CcriTPRX1;PdisTPRX2	0.0207	343	361	19
CcriTPRX2;CcanTPRX2	0.0184	326	361	36
CcriTPRX2;MmusCrxos3	0.0493	291	299	9
CferTPRX1;CferTPRX2	0.0096	1	492	492
CferTPRX1;LcanTPRX1	0.0168	338	371	34
CferTPRX1;OcunTPRX2	0.0159	358	370	13
CferTPRX2;LcanTPRX1	0.0168	338	371	34
CferTPRX2;OcunTPRX2	0.0159	358	370	13
ClfTPRX1;CcanTPRX2	0.0032	329	360	32
ClfTPRX1;CcriTPRX2	0.002	329	360	32
ClfTPRX1;ClfTPRX2	0	257	360	104
ClfTPRX1;MmyoTPRX2b	0.0045	329	351	23
ClfTPRX1;SvulTPRX2	0.028	329	371	43
ClfTPRX1;TbcTPRX2	0.0001	336	372	37
ClfTPRX2;CcanTPRX2	0.0023	329	362	34
ClfTPRX2;CcriTPRX1	0.0383	329	361	33
ClfTPRX2;CcriTPRX2	0.0011	329	361	33
ClfTPRX2;MjavTPRX2	0.0353	337	361	25
ClfTPRX2;MmyoTPRX2b	0.0038	329	351	23
ClfTPRX2;PdisTPRX1	0.049	343	362	20
ClfTPRX2;SvulTPRX2	0.0139	329	365	37
ClfTPRX2;TbcTPRX2	0.001	336	365	30
ClfTPRX2;UameTPRX1	0.0037	337	374	38
EcabTPRX1;BindTPRX1	0.0018	339	369	31
EcabTPRX1;BindTPRX2	0.0039	339	369	31
EcabTPRX1;BindTPRX2	0.0155	210	233	24
EcabTPRX1;BmusTPRX1	0.0404	347	369	23
EcabTPRX1;BmusTPRX2	0.0048	341	369	29
EcabTPRX1;BtauTPRX1	0.0018	339	369	31
EcabTPRX1;BtauTPRX2	0.0035	339	369	31
EcabTPRX1;BtauTPRX2	0.0137	210	233	24
EcabTPRX1;CcanTPRX2	0.0283	337	362	26
EcabTPRX1;CcriTPRX2	0.0208	326	361	36
EcabTPRX1;CferTPRX1	0.0076	338	371	34
EcabTPRX1;CferTPRX1	0.0403	214	232	19
EcabTPRX1;CferTPRX2	0.0076	338	371	34
EcabTPRX1;CferTPRX2	0.0403	214	232	19
EcabTPRX1;ClfTPRX1	0.039	336	360	25
EcabTPRX1;ClfTPRX2	0.025	336	363	28
EcabTPRX1;LcanTPRX1	0.0011	336	372	37
EcabTPRX1;MmonTPRX1	0.0091	210	232	23
EcabTPRX1;MmonTPRX1	0.0306	347	369	23
EcabTPRX1;MmonTPRX2	0.003	341	369	29
EcabTPRX1;MmonTPRX2	0.0109	210	232	23
EcabTPRX1;MmyoTPRX2e	0.0371	336	371	36
EcabTPRX1;OariTPRX1	0.0021	339	369	31
EcabTPRX1;OariTPRX2	0.0028	339	369	31
EcabTPRX1;OariTPRX2	0.0145	210	233	24
EcabTPRX1;OcunTPRX2	0.0009	347	370	24
EcabTPRX1;PsinTPRX1	0.0091	210	232	23
EcabTPRX1;PsinTPRX1	0.0306	347	369	23
EcabTPRX1;PsinTPRX2	0.0024	341	369	29
EcabTPRX1;PsinTPRX2	0.0092	210	232	23
EcabTPRX1;SscrTPRX1	0.0133	338	371	34
EcabTPRX1;SscrTPRX1	0.0133	210	232	23
EcabTPRX1;SscrTPRX2	0.0133	338	371	34
EcabTPRX1;SscrTPRX2	0.0133	210	232	23
EcabTPRX1;TbcTPRX2	0.0036	330	372	43
EcabTPRX1;UameTPRX1	0.0036	337	363	27
EcabTPRX1;ZcalTPRX1	0.0148	337	361	25
EcabTPRX2;BindTPRX1	0.0014	339	369	31
EcabTPRX2;BindTPRX2	0.0033	339	369	31
EcabTPRX2;BindTPRX2	0.0131	210	233	24
EcabTPRX2;BmusTPRX1	0.0352	347	369	23
EcabTPRX2;BmusTPRX2	0.0038	341	369	29
EcabTPRX2;BtauTPRX1	0.0014	339	369	31
EcabTPRX2;BtauTPRX2	0.0031	339	369	31
EcabTPRX2;BtauTPRX2	0.0118	210	233	24
EcabTPRX2;CcanTPRX2	0.0241	337	362	26
EcabTPRX2;CcriTPRX2	0.0208	326	361	36
EcabTPRX2;CferTPRX1	0.0064	338	371	34
EcabTPRX2;CferTPRX1	0.0358	214	232	19
EcabTPRX2;CferTPRX2	0.0064	338	371	34
EcabTPRX2;CferTPRX2	0.0358	214	232	19
EcabTPRX2;ClfTPRX1	0.0331	336	360	25
EcabTPRX2;ClfTPRX2	0.0209	336	363	28
EcabTPRX2;LcanTPRX1	0.0009	336	372	37
EcabTPRX2;MmonTPRX1	0.0075	210	232	23
EcabTPRX2;MmonTPRX1	0.0269	347	369	23
EcabTPRX2;MmonTPRX2	0.0024	341	369	29
EcabTPRX2;MmonTPRX2	0.0091	210	232	23
EcabTPRX2;MmyoTPRX2e	0.0317	336	371	36
EcabTPRX2;MmyoTPRX2f	0.0351	336	371	36
EcabTPRX2;OariTPRX1	0.0019	339	369	31
EcabTPRX2;OariTPRX2	0.0026	339	369	31
EcabTPRX2;OariTPRX2	0.0121	210	233	24
EcabTPRX2;OcunTPRX2	0.0007	347	370	24
EcabTPRX2;PsinTPRX1	0.0075	210	232	23
EcabTPRX2;PsinTPRX1	0.0269	347	369	23
EcabTPRX2;PsinTPRX2	0.0019	341	369	29
EcabTPRX2;PsinTPRX2	0.0077	210	232	23
EcabTPRX2;SscrTPRX1	0.0111	338	371	34
EcabTPRX2;SscrTPRX1	0.0111	210	232	23
EcabTPRX2;SscrTPRX2	0.0111	338	371	34
EcabTPRX2;SscrTPRX2	0.0111	210	232	23
EcabTPRX2;TbcTPRX2	0.0029	330	372	43
EcabTPRX2;UameTPRX1	0.0037	337	363	27
EcabTPRX2;ZcalTPRX1	0.0124	337	361	25
HsapTPRX1;BindTPRX1	0.0406	341	359	19
HsapTPRX1;BindTPRX2	0.0035	208	227	20
HsapTPRX1;BtauTPRX1	0.0406	341	359	19
HsapTPRX1;BtauTPRX2	0.0035	208	227	20
HsapTPRX1;CcanTPRX2	0.0467	341	359	19
HsapTPRX1;CcanTPRX2	0.0467	210	224	15
HsapTPRX1;CcriTPRX1	0.0436	343	359	17
HsapTPRX1;ClfTPRX1	0.0109	341	359	19
HsapTPRX1;ClfTPRX2	0.0167	341	359	19
HsapTPRX1;EcabTPRX1	0.0224	210	227	18
HsapTPRX1;EcabTPRX2	0.019	210	227	18
HsapTPRX1;HsapTPRX2	0.0096	1	492	492
HsapTPRX1;LcanTPRX1	0.0114	341	371	31
HsapTPRX1;MjavTPRX2	0.0196	204	221	18
HsapTPRX1;MmonTPRX1	0.0272	209	227	19
HsapTPRX1;MmonTPRX2	0.0332	209	227	19
HsapTPRX1;OariTPRX2	0.0042	208	227	20
HsapTPRX1;PsinTPRX1	0.0242	209	227	19
HsapTPRX1;PsinTPRX2	0.0246	209	227	19
HsapTPRX1;SscrTPRX1	0.008	208	227	20
HsapTPRX1;SscrTPRX2	0.008	208	227	20
HsapTPRX1;UameTPRX1	0.0171	341	359	19
HsapTPRX1;ZcalTPRX1	0.011	341	359	19
HsapTPRX2;BindTPRX1	0.0406	341	359	19
HsapTPRX2;BindTPRX2	0.0035	208	227	20
HsapTPRX2;BtauTPRX1	0.0406	341	359	19
HsapTPRX2;BtauTPRX2	0.0035	208	227	20
HsapTPRX2;CcanTPRX2	0.0467	341	359	19
HsapTPRX2;CcanTPRX2	0.0467	210	224	15
HsapTPRX2;CcriTPRX1	0.0436	343	359	17
HsapTPRX2;ClfTPRX1	0.0109	341	359	19
HsapTPRX2;ClfTPRX2	0.0167	341	359	19
HsapTPRX2;EcabTPRX1	0.0224	210	227	18
HsapTPRX2;EcabTPRX2	0.019	210	227	18
HsapTPRX2;LcanTPRX1	0.0114	341	371	31
HsapTPRX2;MjavTPRX2	0.0196	204	221	18
HsapTPRX2;MmonTPRX1	0.0272	209	227	19
HsapTPRX2;MmonTPRX2	0.0332	209	227	19
HsapTPRX2;OariTPRX2	0.0042	208	227	20
HsapTPRX2;PsinTPRX1	0.0242	209	227	19
HsapTPRX2;PsinTPRX2	0.0246	209	227	19
HsapTPRX2;SscrTPRX1	0.008	208	227	20
HsapTPRX2;SscrTPRX2	0.008	208	227	20
HsapTPRX2;UameTPRX1	0.0171	341	359	19
HsapTPRX2;ZcalTPRX1	0.011	341	359	19
LcanTPRX1;CcanTPRX2	0.0017	337	362	26
LcanTPRX1;CcriTPRX1	0.0472	343	361	19
LcanTPRX1;CcriTPRX2	0.0229	331	361	31
LcanTPRX1;MmyoTPRX2b	0.0069	331	351	21
LcanTPRX1;OcunTPRX2	0.0085	356	370	15
LcanTPRX1;PdisTPRX1	0.0166	343	371	29
LcanTPRX1;PdisTPRX2	0.0227	343	371	29
LcanTPRX1;SvulTPRX2	0.0315	331	371	41
LcanTPRX1;TbcTPRX2	0.0003	336	372	37
LcanTPRX1;ZcalTPRX2	0.0277	212	255	44
MermTPRX1;CcriTPRX1	0.0347	345	362	18
MermTPRX1;LcanTPRX1	0.005	199	238	40
MermTPRX1;TbcTPRX2	0.0488	345	361	17
MermTPRX1;ZcalTPRX2	0.0382	212	267	56
MjavTPRX2;CcanTPRX2	0.0308	337	361	25
MjavTPRX2;TbcTPRX2	0.026	337	371	35
MmonTPRX1;LcanTPRX1	0.0276	347	369	23
MmonTPRX1;OcunTPRX2	0.0062	356	369	14
MmonTPRX2;CcanTPRX2	0.0231	341	362	22
MmonTPRX2;ClfTPRX2	0.0421	341	363	23
MmonTPRX2;LcanTPRX1	0.0022	341	369	29
MmonTPRX2;OcunTPRX2	0.0062	356	369	14
MmonTPRX2;PdisTPRX1	0.0258	343	369	27
MmonTPRX2;PdisTPRX2	0.0297	343	369	27
MmonTPRX2;TbcTPRX2	0.0158	341	363	23
MmonTPRX2;UameTPRX1	0.0094	341	363	23
MmonTPRX2;ZcalTPRX1	0.0339	341	361	21
MmulTPRX1;BindTPRX1	0.0387	341	359	19
MmulTPRX1;BindTPRX2	0.0043	208	227	20
MmulTPRX1;BindTPRX2	0.0488	341	359	19
MmulTPRX1;BmusTPRX2	0.0315	329	359	31
MmulTPRX1;BtauTPRX1	0.0387	341	359	19
MmulTPRX1;BtauTPRX2	0.0043	208	227	20
MmulTPRX1;BtauTPRX2	0.0488	341	359	19
MmulTPRX1;CcanTPRX2	0.0432	341	359	19
MmulTPRX1;CcanTPRX2	0.0432	210	224	15
MmulTPRX1;CcriTPRX1	0.0138	329	359	31
MmulTPRX1;CcriTPRX2	0.0168	329	359	31
MmulTPRX1;ClfTPRX1	0.0002	329	359	31
MmulTPRX1;ClfTPRX2	0.0006	329	359	31
MmulTPRX1;EcabTPRX1	0.0341	210	227	18
MmulTPRX1;EcabTPRX2	0.0325	210	227	18
MmulTPRX1;LcanTPRX1	0.0025	331	371	41
MmulTPRX1;MermTPRX1	0.0492	345	359	15
MmulTPRX1;MjavTPRX2	0.011	204	221	18
MmulTPRX1;MmonTPRX1	0.024	209	227	19
MmulTPRX1;MmonTPRX2	0.0274	329	359	31
MmulTPRX1;MmonTPRX2	0.0274	209	227	19
MmulTPRX1;MmulTPRX2	0.0127	1	290	290
MmulTPRX1;MmusCrxos2	0.0323	313	321	9
MmulTPRX1;MmyoTPRX2a	0.0193	329	359	31
MmulTPRX1;MmyoTPRX2b	0.0068	329	351	23
MmulTPRX1;OariTPRX1	0.0493	341	359	19
MmulTPRX1;OariTPRX2	0.0047	208	227	20
MmulTPRX1;PsinTPRX1	0.0228	209	227	19
MmulTPRX1;PsinTPRX2	0.0153	329	359	31
MmulTPRX1;PsinTPRX2	0.0232	209	227	19
MmulTPRX1;RferTPRX1	0.0264	329	359	31
MmulTPRX1;RferTPRX2	0.0066	329	359	31
MmulTPRX1;SscrTPRX1	0.0101	208	227	20
MmulTPRX1;SscrTPRX2	0.0101	208	227	20
MmulTPRX1;UameTPRX1	0.0117	341	359	19
MmulTPRX1;ZcalTPRX1	0.0118	341	359	19
MmulTPRX2;BindTPRX1	0.0274	341	359	19
MmulTPRX2;BindTPRX2	0.0025	208	227	20
MmulTPRX2;BindTPRX2	0.0352	341	359	19
MmulTPRX2;BmusTPRX2	0.0234	329	359	31
MmulTPRX2;BtauTPRX1	0.0274	341	359	19
MmulTPRX2;BtauTPRX2	0.0025	208	227	20
MmulTPRX2;BtauTPRX2	0.0352	341	359	19
MmulTPRX2;CcanTPRX2	0.0432	341	359	19
MmulTPRX2;CcanTPRX2	0.0432	210	224	15
MmulTPRX2;CcriTPRX1	0.0067	329	359	31
MmulTPRX2;ClfTPRX1	0.0001	329	359	31
MmulTPRX2;ClfTPRX2	0.0002	329	359	31
MmulTPRX2;EcabTPRX1	0.0237	210	227	18
MmulTPRX2;EcabTPRX2	0.0202	210	227	18
MmulTPRX2;LcanTPRX1	0.0017	331	371	41
MmulTPRX2;MjavTPRX2	0.0097	204	221	18
MmulTPRX2;MjavTPRX2	0.0464	341	359	19
MmulTPRX2;MmonTPRX1	0.024	209	227	19
MmulTPRX2;MmonTPRX2	0.0286	329	359	31
MmulTPRX2;MmonTPRX2	0.0286	209	227	19
MmulTPRX2;MmyoTPRX2a	0.0154	329	359	31
MmulTPRX2;MmyoTPRX2b	0.0063	329	351	23
MmulTPRX2;OariTPRX1	0.0349	341	359	19
MmulTPRX2;OariTPRX2	0.0029	208	227	20
MmulTPRX2;OariTPRX2	0.0398	341	359	19
MmulTPRX2;PsinTPRX1	0.0228	209	227	19
MmulTPRX2;PsinTPRX2	0.0154	329	359	31
MmulTPRX2;PsinTPRX2	0.0231	209	227	19
MmulTPRX2;RferTPRX1	0.0109	329	359	31
MmulTPRX2;RferTPRX1	0.047	210	226	17
MmulTPRX2;RferTPRX2	0.0043	329	359	31
MmulTPRX2;SscrTPRX1	0.0061	208	227	20
MmulTPRX2;SscrTPRX2	0.0061	208	227	20
MmulTPRX2;UameTPRX1	0.0115	341	359	19
MmulTPRX2;ZcalTPRX1	0.0118	341	359	19
MmyoTPRX2a;BindTPRX1	0.0009	218	239	22
MmyoTPRX2a;BindTPRX2	0.0009	210	239	30
MmyoTPRX2a;BtauTPRX1	0.0009	218	239	22
MmyoTPRX2a;BtauTPRX2	0.0003	210	243	34
MmyoTPRX2a;CcanTPRX2	0.0231	326	362	37
MmyoTPRX2a;CcriTPRX2	0.001	326	351	26
MmyoTPRX2a;ClfTPRX1	0.0018	329	371	43
MmyoTPRX2a;ClfTPRX2	0.0019	329	365	37
MmyoTPRX2a;LcanTPRX1	0.0026	331	371	41
MmyoTPRX2a;MermTPRX1	0.0102	215	231	17
MmyoTPRX2a;MmyoTPRX2b	0	225	393	169
MmyoTPRX2a;MmyoTPRX2c	0.0157	335	375	41
MmyoTPRX2a;MmyoTPRX2d	0.0026	342	492	151
MmyoTPRX2a;MmyoTPRX2e	0.0012	335	492	158
MmyoTPRX2a;MmyoTPRX2f	0.0012	335	492	158
MmyoTPRX2a;OariTPRX1	0.0443	218	233	16
MmyoTPRX2a;OariTPRX2	0.0004	210	239	30
MmyoTPRX2a;OcunTPRX2	0.0369	356	370	15
MmyoTPRX2a;PdisTPRX2	0.0232	289	312	24
MmyoTPRX2a;TbcTPRX2	0.0006	336	371	36
MmyoTPRX2a;UameTPRX1	0.0094	337	365	29
MmyoTPRX2a;ZcalTPRX1	0.0285	215	231	17
MmyoTPRX2a;ZcalTPRX2	0	337	371	35
MmyoTPRX2a;ZcalTPRX2	0.0442	215	231	17
MmyoTPRX2b;CcanTPRX2	0.0337	326	351	26
MmyoTPRX2b;CcriTPRX2	0.0001	326	351	26
MmyoTPRX2b;PdisTPRX2	0.0049	289	312	24
MmyoTPRX2b;SvulTPRX2	0.0073	329	373	45
MmyoTPRX2b;TbcTPRX2	0.0038	336	371	36
MmyoTPRX2c;CcriTPRX2	0.012	335	351	17
MmyoTPRX2c;ClfTPRX1	0.008	335	371	37
MmyoTPRX2c;ClfTPRX2	0.0476	335	360	26
MmyoTPRX2c;MmyoTPRX2b	0.0254	335	375	41
MmyoTPRX2c;MmyoTPRX2d	0.041	221	340	120
MmyoTPRX2c;MmyoTPRX2e	0.0017	248	327	80
MmyoTPRX2c;MmyoTPRX2f	0	221	327	107
MmyoTPRX2c;PdisTPRX1	0.0041	298	323	26
MmyoTPRX2c;PdisTPRX2	0	292	323	32
MmyoTPRX2c;SvulTPRX2	0.0268	353	373	21
MmyoTPRX2c;TbcTPRX2	0.0081	336	371	36
MmyoTPRX2c;ZcalTPRX2	0.0004	337	371	35
MmyoTPRX2d;MmyoTPRX2b	0.0021	342	489	148
MmyoTPRX2d;PdisTPRX1	0.019	301	323	23
MmyoTPRX2d;PdisTPRX2	0.0142	292	323	32
MmyoTPRX2d;SvulTPRX2	0.0006	353	373	21
MmyoTPRX2d;TbcTPRX2	0.0084	342	371	30
MmyoTPRX2d;ZcalTPRX2	0.0001	342	371	30
MmyoTPRX2e;BindTPRX2	0.0471	339	363	25
MmyoTPRX2e;BtauTPRX2	0.0269	339	369	31
MmyoTPRX2e;CcriTPRX2	0.0151	335	351	17
MmyoTPRX2e;ClfTPRX1	0.0047	335	371	37
MmyoTPRX2e;ClfTPRX2	0.0057	335	365	31
MmyoTPRX2e;LcanTPRX1	0.0084	335	371	37
MmyoTPRX2e;MmyoTPRX2b	0.0005	335	489	155
MmyoTPRX2e;MmyoTPRX2f	0.0063	248	492	245
MmyoTPRX2e;PdisTPRX1	0.0111	298	331	34
MmyoTPRX2e;PdisTPRX2	0.0007	292	331	40
MmyoTPRX2e;SvulTPRX2	0.0007	353	373	21
MmyoTPRX2e;TbcTPRX2	0.0001	336	371	36
MmyoTPRX2e;UameTPRX1	0.0067	337	365	29
MmyoTPRX2e;ZcalTPRX2	0	337	371	35
MmyoTPRX2f;BtauTPRX2	0.0469	339	363	25
MmyoTPRX2f;CcriTPRX2	0.0176	335	351	17
MmyoTPRX2f;ClfTPRX1	0.0071	335	371	37
MmyoTPRX2f;ClfTPRX2	0.008	335	365	31
MmyoTPRX2f;LcanTPRX1	0.0113	335	371	37
MmyoTPRX2f;MmyoTPRX2b	0.0005	335	489	155
MmyoTPRX2f;PdisTPRX1	0.0117	298	331	34
MmyoTPRX2f;PdisTPRX2	0.0008	292	323	32
MmyoTPRX2f;SvulTPRX2	0.001	353	373	21
MmyoTPRX2f;TbcTPRX2	0.0001	336	371	36
MmyoTPRX2f;UameTPRX1	0.0096	337	365	29
MmyoTPRX2f;ZcalTPRX2	0	337	371	35
NleuTPRX1;BindTPRX1	0.0271	341	365	25
NleuTPRX1;BindTPRX2	0.0121	208	224	17
NleuTPRX1;BindTPRX2	0.0336	341	359	19
NleuTPRX1;BmusTPRX2	0.0332	338	359	22
NleuTPRX1;BtauTPRX1	0.0271	341	365	25
NleuTPRX1;BtauTPRX2	0.0121	208	224	17
NleuTPRX1;BtauTPRX2	0.0336	341	359	19
NleuTPRX1;CcanTPRX2	0.0255	341	359	19
NleuTPRX1;CcanTPRX2	0.0255	210	224	15
NleuTPRX1;CcriTPRX1	0.0248	343	359	17
NleuTPRX1;ClfTPRX1	0.0069	341	359	19
NleuTPRX1;ClfTPRX2	0.0111	341	359	19
NleuTPRX1;LcanTPRX1	0.0102	341	371	31
NleuTPRX1;MermTPRX1	0.0482	345	359	15
NleuTPRX1;MjavTPRX2	0.0121	204	221	18
NleuTPRX1;MmonTPRX2	0.0355	338	359	22
NleuTPRX1;NleuTPRX2	0.012	330	485	156
NleuTPRX1;OariTPRX1	0.0321	341	359	19
NleuTPRX1;OariTPRX2	0.0133	208	224	17
NleuTPRX1;OariTPRX2	0.0369	341	359	19
NleuTPRX1;PsinTPRX2	0.0264	338	359	22
NleuTPRX1;RferTPRX2	0.0498	341	359	19
NleuTPRX1;SscrTPRX1	0.0203	208	224	17
NleuTPRX1;SscrTPRX2	0.0203	208	224	17
NleuTPRX1;SvulTPRX2	0.0365	214	230	17
NleuTPRX1;UameTPRX1	0.0101	341	359	19
NleuTPRX1;ZcalTPRX1	0.0107	341	359	19
NleuTPRX2;BindTPRX1	0.0414	341	359	19
NleuTPRX2;BindTPRX2	0.0041	208	227	20
NleuTPRX2;BmusTPRX2	0.0411	338	359	22
NleuTPRX2;BtauTPRX1	0.0414	341	359	19
NleuTPRX2;BtauTPRX2	0.0041	208	227	20
NleuTPRX2;CcanTPRX2	0.0414	341	359	19
NleuTPRX2;CcanTPRX2	0.0414	210	224	15
NleuTPRX2;CcriTPRX1	0.0437	343	359	17
NleuTPRX2;ClfTPRX1	0.0087	329	359	31
NleuTPRX2;ClfTPRX2	0.0138	329	359	31
NleuTPRX2;EcabTPRX1	0.0286	210	227	18
NleuTPRX2;EcabTPRX2	0.0245	210	227	18
NleuTPRX2;LcanTPRX1	0.0139	341	371	31
NleuTPRX2;MjavTPRX2	0.014	204	221	18
NleuTPRX2;MmonTPRX1	0.0226	209	227	19
NleuTPRX2;MmonTPRX2	0.024	209	227	19
NleuTPRX2;MmonTPRX2	0.0357	338	359	22
NleuTPRX2;OariTPRX2	0.0043	208	227	20
NleuTPRX2;PsinTPRX1	0.019	209	227	19
NleuTPRX2;PsinTPRX2	0.0184	209	227	19
NleuTPRX2;PsinTPRX2	0.0287	338	359	22
NleuTPRX2;SscrTPRX1	0.0083	208	227	20
NleuTPRX2;SscrTPRX2	0.0083	208	227	20
NleuTPRX2;UameTPRX1	0.0182	341	359	19
NleuTPRX2;ZcalTPRX1	0.0124	341	359	19
OariTPRX1;CcanTPRX2	0.008	339	362	24
OariTPRX1;CcriTPRX1	0.0266	343	361	19
OariTPRX1;ClfTPRX2	0.0343	339	363	25
OariTPRX1;LcanTPRX1	0.0021	339	369	31
OariTPRX1;MermTPRX1	0.0131	313	332	20
OariTPRX1;MjavTPRX2	0.0357	339	361	23
OariTPRX1;OcunTPRX2	0.0082	356	369	14
OariTPRX1;PdisTPRX1	0.0212	343	369	27
OariTPRX1;TbcTPRX2	0.0033	339	363	25
OariTPRX1;UameTPRX1	0.004	339	363	25
OariTPRX1;ZcalTPRX1	0.0219	339	361	23
OariTPRX2;BindTPRX1	0.019	289	381	93
OariTPRX2;BtauTPRX1	0.019	289	381	93
OariTPRX2;CcanTPRX2	0.0107	339	362	24
OariTPRX2;CcanTPRX2	0.0412	210	243	34
OariTPRX2;CcriTPRX1	0.0402	343	361	19
OariTPRX2;ClfTPRX2	0.0276	339	363	25
OariTPRX2;LcanTPRX1	0.0025	339	369	31
OariTPRX2;MermTPRX1	0.0253	313	332	20
OariTPRX2;MmyoTPRX2b	0.0322	225	239	15
OariTPRX2;OcunTPRX2	0.0074	356	369	14
OariTPRX2;PdisTPRX1	0.0202	343	369	27
OariTPRX2;PdisTPRX2	0.0264	343	369	27
OariTPRX2;TbcTPRX2	0.005	339	363	25
OariTPRX2;UameTPRX1	0.0043	339	363	25
OariTPRX2;ZcalTPRX1	0.0222	339	361	23
PabeTPRX1;BindTPRX2	0.0018	208	227	20
PabeTPRX1;BtauTPRX2	0.0018	208	227	20
PabeTPRX1;CcanTPRX2	0.0361	210	224	15
PabeTPRX1;CcriTPRX1	0.0283	343	359	17
PabeTPRX1;ClfTPRX1	0.0292	343	359	17
PabeTPRX1;ClfTPRX2	0.0428	343	359	17
PabeTPRX1;EcabTPRX1	0.0189	210	227	18
PabeTPRX1;EcabTPRX2	0.016	210	227	18
PabeTPRX1;LcanTPRX1	0.0377	343	371	29
PabeTPRX1;MjavTPRX2	0.0138	204	221	18
PabeTPRX1;MmonTPRX1	0.016	209	227	19
PabeTPRX1;MmonTPRX2	0.0192	209	227	19
PabeTPRX1;OariTPRX2	0.0019	208	227	20
PabeTPRX1;PsinTPRX1	0.0142	209	227	19
PabeTPRX1;PsinTPRX2	0.0143	209	227	19
PabeTPRX1;SscrTPRX1	0.0051	208	227	20
PabeTPRX1;SscrTPRX2	0.0051	208	227	20
PabeTPRX1;UameTPRX1	0.0348	343	359	17
PabeTPRX1;ZcalTPRX1	0.0318	343	359	17
PabeTPRX2;BindTPRX1	0.0185	343	369	27
PabeTPRX2;BindTPRX2	0.0029	208	227	20
PabeTPRX2;BindTPRX2	0.0232	343	369	27
PabeTPRX2;BtauTPRX1	0.0185	343	369	27
PabeTPRX2;BtauTPRX2	0.0029	208	227	20
PabeTPRX2;BtauTPRX2	0.0232	343	369	27
PabeTPRX2;CcanTPRX2	0.0468	210	224	15
PabeTPRX2;CcriTPRX1	0.0307	343	359	17
PabeTPRX2;ClfTPRX1	0.0328	343	359	17
PabeTPRX2;ClfTPRX2	0.0428	343	359	17
PabeTPRX2;EcabTPRX1	0.0272	343	371	29
PabeTPRX2;EcabTPRX1	0.0272	210	227	18
PabeTPRX2;EcabTPRX2	0.0237	343	371	29
PabeTPRX2;EcabTPRX2	0.0237	210	227	18
PabeTPRX2;LcanTPRX1	0.0013	343	371	29
PabeTPRX2;MjavTPRX2	0.0194	204	221	18
PabeTPRX2;MmonTPRX1	0.0186	209	227	19
PabeTPRX2;MmonTPRX2	0.0224	209	227	19
PabeTPRX2;OariTPRX1	0.023	343	369	27
PabeTPRX2;OariTPRX2	0.0035	208	227	20
PabeTPRX2;OariTPRX2	0.0265	343	369	27
PabeTPRX2;OcunTPRX2	0.0207	347	370	24
PabeTPRX2;PsinTPRX1	0.0161	209	227	19
PabeTPRX2;PsinTPRX2	0.0168	209	227	19
PabeTPRX2;SscrTPRX1	0.0055	208	227	20
PabeTPRX2;SscrTPRX2	0.0055	208	227	20
PabeTPRX2;UameTPRX1	0.0348	343	359	17
PabeTPRX2;ZcalTPRX1	0.0366	343	359	17
PdisTPRX1;OcunTPRX2	0.0387	347	370	24
PdisTPRX1;PdisTPRX2	0.0003	219	376	158
PdisTPRX2;OcunTPRX2	0.0432	347	370	24
PsinTPRX1;LcanTPRX1	0.0276	347	369	23
PsinTPRX1;OcunTPRX2	0.009	356	369	14
PsinTPRX2;CcanTPRX2	0.0271	341	362	22
PsinTPRX2;ClfTPRX2	0.0322	341	363	23
PsinTPRX2;LcanTPRX1	0.0022	341	369	29
PsinTPRX2;OcunTPRX2	0.0063	356	369	14
PsinTPRX2;PdisTPRX1	0.0258	343	369	27
PsinTPRX2;PdisTPRX2	0.0297	343	369	27
PsinTPRX2;TbcTPRX2	0.0139	341	363	23
PsinTPRX2;UameTPRX1	0.0094	341	363	23
PsinTPRX2;ZcalTPRX1	0.0339	341	361	21
RferTPRX1;BindTPRX1	0.0164	339	362	24
RferTPRX1;BindTPRX2	0.0342	339	362	24
RferTPRX1;BtauTPRX1	0.0164	339	362	24
RferTPRX1;BtauTPRX2	0.0393	339	362	24
RferTPRX1;CcanTPRX2	0.0012	328	368	41
RferTPRX1;CcriTPRX1	0.0076	328	372	45
RferTPRX1;CcriTPRX2	0.0055	328	361	34
RferTPRX1;ClfTPRX1	0.0011	329	360	32
RferTPRX1;ClfTPRX2	0.0006	329	362	34
RferTPRX1;LcanTPRX1	0.0001	331	381	51
RferTPRX1;MmyoTPRX2a	0.025	328	362	35
RferTPRX1;MmyoTPRX2b	0.0098	328	351	24
RferTPRX1;OariTPRX1	0.0337	339	362	24
RferTPRX1;OariTPRX2	0.0375	339	362	24
RferTPRX1;RferTPRX2	0	250	492	243
RferTPRX1;TbcTPRX2	0.0038	336	362	27
RferTPRX1;UameTPRX1	0.0024	337	362	26
RferTPRX1;ZcalTPRX1	0.0169	337	361	25
RferTPRX2;BindTPRX1	0.007	339	369	31
RferTPRX2;BindTPRX2	0.0121	339	369	31
RferTPRX2;BmusTPRX2	0.0371	341	362	22
RferTPRX2;BtauTPRX1	0.007	339	369	31
RferTPRX2;BtauTPRX2	0.0145	339	369	31
RferTPRX2;CcanTPRX2	0.0005	328	368	41
RferTPRX2;CcriTPRX1	0.0116	328	372	45
RferTPRX2;CcriTPRX2	0.0054	328	361	34
RferTPRX2;ClfTPRX1	0.0007	329	360	32
RferTPRX2;ClfTPRX2	0.0006	329	362	34
RferTPRX2;LcanTPRX1	0.0001	331	381	51
RferTPRX2;MjavTPRX2	0.0453	337	361	25
RferTPRX2;MmonTPRX2	0.0358	341	369	29
RferTPRX2;MmyoTPRX2a	0.0253	328	362	35
RferTPRX2;MmyoTPRX2b	0.0091	328	351	24
RferTPRX2;OariTPRX1	0.0122	339	369	31
RferTPRX2;OariTPRX2	0.0131	339	369	31
RferTPRX2;PsinTPRX2	0.0309	341	369	29
RferTPRX2;TbcTPRX2	0.0025	336	362	27
RferTPRX2;UameTPRX1	0.001	337	362	26
RferTPRX2;ZcalTPRX1	0.0126	337	361	25
SscrTPRX1;BindTPRX1	0.0442	289	317	29
SscrTPRX1;BindTPRX2	0.0492	205	232	28
SscrTPRX1;BtauTPRX1	0.0442	289	317	29
SscrTPRX1;BtauTPRX2	0.0418	205	232	28
SscrTPRX1;LcanTPRX1	0.0072	338	371	34
SscrTPRX1;OariTPRX1	0.0319	287	317	31
SscrTPRX1;OariTPRX2	0.0386	287	317	31
SscrTPRX1;OariTPRX2	0.0386	205	232	28
SscrTPRX1;OcunTPRX2	0.0033	356	370	15
SscrTPRX1;SscrTPRX2	0.0096	1	492	492
SscrTPRX1;SvulTPRX2	0.0083	329	372	44
SscrTPRX2;BindTPRX1	0.0442	289	317	29
SscrTPRX2;BindTPRX2	0.0492	205	232	28
SscrTPRX2;BtauTPRX1	0.0442	289	317	29
SscrTPRX2;BtauTPRX2	0.0418	205	232	28
SscrTPRX2;LcanTPRX1	0.0072	338	371	34
SscrTPRX2;OariTPRX1	0.0319	287	317	31
SscrTPRX2;OariTPRX2	0.0386	287	317	31
SscrTPRX2;OariTPRX2	0.0386	205	232	28
SscrTPRX2;OcunTPRX2	0.0033	356	370	15
SscrTPRX2;SvulTPRX2	0.0083	329	372	44
SvulTPRX2;OcunTPRX2	0.0457	356	370	15
TbcTPRX2;CcanTPRX2	0.0258	337	362	26
TbcTPRX2;CcriTPRX1	0.0259	343	361	19
TbcTPRX2;CcriTPRX2	0.0427	336	361	26
TbcTPRX2;OcunTPRX2	0.0285	347	370	24
UameTPRX1;CcanTPRX2	0	335	362	28
UameTPRX1;CcriTPRX1	0.0153	343	361	19
UameTPRX1;CcriTPRX2	0.0231	337	361	25
UameTPRX1;MjavTPRX2	0.0089	337	361	25
UameTPRX1;PdisTPRX1	0.0169	343	362	20
UameTPRX1;PdisTPRX2	0.0176	343	362	20
UameTPRX1;TbcTPRX2	0	337	372	36
ZcalTPRX1;CcanTPRX2	0.0003	334	361	28
ZcalTPRX1;CcriTPRX1	0.003	343	371	29
ZcalTPRX1;CcriTPRX2	0.0438	337	362	26
ZcalTPRX1;LcanTPRX1	0.0171	212	255	44
ZcalTPRX1;MjavTPRX2	0.0133	337	362	26
ZcalTPRX1;PdisTPRX1	0.0218	343	371	29
ZcalTPRX1;PdisTPRX2	0.0238	343	371	29
ZcalTPRX1;TbcTPRX2	0.0016	337	361	25
ZcalTPRX1;ZcalTPRX2	0.0017	209	351	143
ZcalTPRX2;CcanTPRX2	0.0053	334	362	29
ZcalTPRX2;MmyoTPRX2b	0.0002	337	371	35
ZcalTPRX2;SvulTPRX2	0.0081	353	371	19
ZcalTPRX2;TbcTPRX2	0.0002	337	372	36

## Sheet: Table S7
Online Resource - Table S7
Genes	Permutation p-value	Start position (bp)	End position (bp)	Length (bp)	Sister genes in TPRX homeobox phylogeny?
BindTPRX1;BindTPRX2	0	218	393	176	N
BmusTPRX1;BmusTPRX2	0.028	1	345	345	Y
BtauTPRX1;BtauTPRX2	0	241	393	153	N
CferTPRX1;CferTPRX2	0.01	1	492	492	Y
ClfTPRX1;ClfTPRX2	0	257	360	104	Y
HsapTPRX1;HsapTPRX2	0.01	1	492	492	Y
MmulTPRX1;MmulTPRX2	0.013	1	290	290	Y
RferTPRX1;RferTPRX2	0	250	492	243	Y
SscrTPRX1;SscrTPRX2	0.01	1	492	492	Y
ZcalTPRX1;ZcalTPRX2	0.002	209	351	143	Y
Online Resource - Table S7. Gene conversion events between conspecific TPRX1 and TPRX2 homeobox genes identified by GENECONV pairwise analysis. P-values are calculated by permutation and corrected for multiple comparisons based on sequence length only. Only events with p < 0.05 are reported. Start position, end position and length are with respect to a multiple sequence alignment of all putativel…

## Sheet: Table S8
Online Resource - Table S8
Online Resource - Table S8. Gene conversion events between Microcebus murinus and Oryctolagus cuniculus LEUTX duplicates identified by GENECONV. P-values are calculated by permutation and corrected for multiple comparisons. Only events with p < 0.05 are reported. Start position, end position and length are with respect to a multiple sequence alignment of all LEUTX genes of the given species. Inne…
Species	Global or pairwise search	Fragment type	Gene	p-value	Start position (bp)	End position (bp)	Length (bp)
Microcebus murinus	Global	Inner	Mmur_LEUTX2;Mmur_LEUTX6	0	18	366	349
Microcebus murinus	Global	Inner	Mmur_LEUTX2;Mmur_LEUTX7	0	47	353	307
Microcebus murinus	Global	Inner	Mmur_LEUTX2;Mmur_LEUTX8	0	12	52	41
Microcebus murinus	Global	Inner	Mmur_LEUTX2;Mmur_LEUTX4	0	7	39	33
Microcebus murinus	Global	Inner	Mmur_LEUTX6;Mmur_LEUTX7	0	369	639	271
Microcebus murinus	Global	Inner	Mmur_LEUTX4;Mmur_LEUTX7	0	369	425	57
Microcebus murinus	Global	Inner	Mmur_LEUTX7;Mmur_LEUTX8	0	368	425	58
Microcebus murinus	Global	Inner	Mmur_LEUTX4;Mmur_LEUTX6	0	369	425	57
Microcebus murinus	Global	Inner	Mmur_LEUTX6;Mmur_LEUTX8	0.0456	369	425	57
Microcebus murinus	Global	Outer	Mmur_LEUTX7	0	18	39	22
Microcebus murinus	Global	Outer	Mmur_LEUTX2	0	369	430	62
Microcebus murinus	Global	Outer	Mmur_LEUTX2	0	484	578	95
Microcebus murinus	Global	Outer	Mmur_LEUTX8	0.0203	273	292	20
Microcebus murinus	Pairwise	Inner	Mmur_LEUTX2;Mmur_LEUTX4	0	7	39	33
Microcebus murinus	Pairwise	Inner	Mmur_LEUTX2;Mmur_LEUTX4	0.0314	77	96	20
Microcebus murinus	Pairwise	Inner	Mmur_LEUTX2;Mmur_LEUTX6	0	18	366	349
Microcebus murinus	Pairwise	Inner	Mmur_LEUTX2;Mmur_LEUTX7	0	47	353	307
Microcebus murinus	Pairwise	Inner	Mmur_LEUTX2;Mmur_LEUTX8	0	12	52	41
Microcebus murinus	Pairwise	Inner	Mmur_LEUTX4;Mmur_LEUTX6	0	369	425	57
Microcebus murinus	Pairwise	Inner	Mmur_LEUTX4;Mmur_LEUTX7	0	369	425	57
Microcebus murinus	Pairwise	Inner	Mmur_LEUTX6;Mmur_LEUTX7	0	369	639	271
Microcebus murinus	Pairwise	Inner	Mmur_LEUTX6;Mmur_LEUTX8	0.0056	369	425	57
Microcebus murinus	Pairwise	Inner	Mmur_LEUTX7;Mmur_LEUTX8	0	368	425	58
Microcebus murinus	Pairwise	Inner	Mmur_LEUTX7;Mmur_LEUTX8	0.0158	484	514	31
Microcebus murinus	Pairwise	Outer	Mmur_LEUTX2	0	369	430	62
Microcebus murinus	Pairwise	Outer	Mmur_LEUTX2	0	484	578	95
Microcebus murinus	Pairwise	Outer	Mmur_LEUTX7	0	18	39	22
Microcebus murinus	Pairwise	Outer	Mmur_LEUTX8	0.009	273	292	20
Oryctolagus cuniculus	Global	Inner	Ocun_LEUTX15;Ocun_LEUTX19p	0	1	111	111
Oryctolagus cuniculus	Global	Inner	Ocun_LEUTX1;Ocun_LEUTX12p	0	149	397	249
Oryctolagus cuniculus	Global	Inner	Ocun_LEUTX16;Ocun_LEUTX19p	0	1	121	121
Oryctolagus cuniculus	Global	Inner	Ocun_LEUTX17;Ocun_LEUTX19p	0	1	111	111
Oryctolagus cuniculus	Global	Inner	Ocun_LEUTX10;Ocun_LEUTX19p	0	1	134	134
Oryctolagus cuniculus	Global	Inner	Ocun_LEUTX1;Ocun_LEUTX23	0	53	397	345
Oryctolagus cuniculus	Global	Inner	Ocun_LEUTX19p;Ocun_LEUTX20	0	1	121	121
Oryctolagus cuniculus	Global	Inner	Ocun_LEUTX24p;Ocun_LEUTX26p	0	142	559	418
Oryctolagus cuniculus	Global	Inner	Ocun_LEUTX13p;Ocun_LEUTX17	0	1	121	121
Oryctolagus cuniculus	Global	Inner	Ocun_LEUTX1;Ocun_LEUTX19p	0	338	385	48
Oryctolagus cuniculus	Global	Inner	Ocun_LEUTX1;Ocun_LEUTX24p	0	143	196	54
Oryctolagus cuniculus	Global	Inner	Ocun_LEUTX3;Ocun_LEUTX24p	0	141	208	68
Oryctolagus cuniculus	Global	Inner	Ocun_LEUTX2;Ocun_LEUTX19p	0	1	111	111
Oryctolagus cuniculus	Global	Inner	Ocun_LEUTX4;Ocun_LEUTX19p	0	1	111	111
Oryctolagus cuniculus	Global	Inner	Ocun_LEUTX12p;Ocun_LEUTX14p	0	152	397	246
Oryctolagus cuniculus	Global	Inner	Ocun_LEUTX13p;Ocun_LEUTX19p	0	1	111	111
Oryctolagus cuniculus	Global	Inner	Ocun_LEUTX1;Ocun_LEUTX2	0	143	196	54
Oryctolagus cuniculus	Global	Inner	Ocun_LEUTX1;Ocun_LEUTX4	0	143	196	54
Oryctolagus cuniculus	Global	Inner	Ocun_LEUTX13p;Ocun_LEUTX15	0	1	121	121
Oryctolagus cuniculus	Global	Inner	Ocun_LEUTX1;Ocun_LEUTX15	0	143	188	46
Oryctolagus cuniculus	Global	Inner	Ocun_LEUTX24p;Ocun_LEUTX25	0	142	397	256
Oryctolagus cuniculus	Global	Inner	Ocun_LEUTX5;Ocun_LEUTX12p	0	149	397	249
Oryctolagus cuniculus	Global	Inner	Ocun_LEUTX12p;Ocun_LEUTX18p	0	149	397	249
Oryctolagus cuniculus	Global	Inner	Ocun_LEUTX7;Ocun_LEUTX24p	0	141	208	68
Oryctolagus cuniculus	Global	Inner	Ocun_LEUTX3;Ocun_LEUTX12p	0	149	366	218
Oryctolagus cuniculus	Global	Inner	Ocun_LEUTX14p;Ocun_LEUTX24p	0	152	208	57
Oryctolagus cuniculus	Global	Inner	Ocun_LEUTX1;Ocun_LEUTX26p	0	143	196	54
Oryctolagus cuniculus	Global	Inner	Ocun_LEUTX5;Ocun_LEUTX24p	0	141	208	68
Oryctolagus cuniculus	Global	Inner	Ocun_LEUTX18p;Ocun_LEUTX24p	0	141	208	68
Oryctolagus cuniculus	Global	Inner	Ocun_LEUTX2;Ocun_LEUTX26p	0	140	559	420
Oryctolagus cuniculus	Global	Inner	Ocun_LEUTX4;Ocun_LEUTX26p	0	140	559	420
Oryctolagus cuniculus	Global	Inner	Ocun_LEUTX12p;Ocun_LEUTX21p	0	162	397	236
Oryctolagus cuniculus	Global	Inner	Ocun_LEUTX9;Ocun_LEUTX24p	0	150	208	59
Oryctolagus cuniculus	Global	Inner	Ocun_LEUTX3;Ocun_LEUTX19p	0	10	53	44
Oryctolagus cuniculus	Global	Inner	Ocun_LEUTX1;Ocun_LEUTX25	0	143	196	54
Oryctolagus cuniculus	Global	Inner	Ocun_LEUTX10;Ocun_LEUTX17	0	1	121	121
Oryctolagus cuniculus	Global	Inner	Ocun_LEUTX2;Ocun_LEUTX3	0	142	208	67
Oryctolagus cuniculus	Global	Inner	Ocun_LEUTX3;Ocun_LEUTX4	0	142	208	67
Oryctolagus cuniculus	Global	Inner	Ocun_LEUTX19p;Ocun_LEUTX25	0	10	53	44
Oryctolagus cuniculus	Global	Inner	Ocun_LEUTX10;Ocun_LEUTX26p	0	317	397	81
Oryctolagus cuniculus	Global	Inner	Ocun_LEUTX1;Ocun_LEUTX13p	0	143	196	54
Oryctolagus cuniculus	Global	Inner	Ocun_LEUTX19p;Ocun_LEUTX21p	0	10	53	44
Oryctolagus cuniculus	Global	Inner	Ocun_LEUTX10;Ocun_LEUTX15	0	1	121	121
Oryctolagus cuniculus	Global	Inner	Ocun_LEUTX21p;Ocun_LEUTX24p	0	141	208	68
Oryctolagus cuniculus	Global	Inner	Ocun_LEUTX10;Ocun_LEUTX25	0	318	397	80
Oryctolagus cuniculus	Global	Inner	Ocun_LEUTX10;Ocun_LEUTX13p	0	1	121	121
Oryctolagus cuniculus	Global	Inner	Ocun_LEUTX1;Ocun_LEUTX17	0	152	180	29
Oryctolagus cuniculus	Global	Inner	Ocun_LEUTX23;Ocun_LEUTX24p	0	143	196	54
Oryctolagus cuniculus	Global	Inner	Ocun_LEUTX9;Ocun_LEUTX12p	0	150	397	248
Oryctolagus cuniculus	Global	Inner	Ocun_LEUTX2;Ocun_LEUTX7	0	142	208	67
Oryctolagus cuniculus	Global	Inner	Ocun_LEUTX4;Ocun_LEUTX7	0	142	208	67
Oryctolagus cuniculus	Global	Inner	Ocun_LEUTX7;Ocun_LEUTX19p	0	10	53	44
Oryctolagus cuniculus	Global	Inner	Ocun_LEUTX2;Ocun_LEUTX14p	0	152	208	57
Oryctolagus cuniculus	Global	Inner	Ocun_LEUTX4;Ocun_LEUTX14p	0	152	208	57
Oryctolagus cuniculus	Global	Inner	Ocun_LEUTX1;Ocun_LEUTX5	0	143	397	255
Oryctolagus cuniculus	Global	Inner	Ocun_LEUTX1;Ocun_LEUTX18p	0	143	397	255
Oryctolagus cuniculus	Global	Inner	Ocun_LEUTX9;Ocun_LEUTX19p	0	10	53	44
Oryctolagus cuniculus	Global	Inner	Ocun_LEUTX1;Ocun_LEUTX11p	0	178	395	218
Oryctolagus cuniculus	Global	Inner	Ocun_LEUTX13p;Ocun_LEUTX26p	0	142	208	67
Oryctolagus cuniculus	Global	Inner	Ocun_LEUTX18p;Ocun_LEUTX19p	0	10	53	44
Oryctolagus cuniculus	Global	Inner	Ocun_LEUTX1;Ocun_LEUTX3	0	143	196	54
Oryctolagus cuniculus	Global	Inner	Ocun_LEUTX5;Ocun_LEUTX19p	0	10	53	44
Oryctolagus cuniculus	Global	Inner	Ocun_LEUTX1;Ocun_LEUTX13p	0	356	397	42
Oryctolagus cuniculus	Global	Inner	Ocun_LEUTX19p;Ocun_LEUTX23	0	10	53	44
Oryctolagus cuniculus	Global	Inner	Ocun_LEUTX2;Ocun_LEUTX9	0	150	208	59
Oryctolagus cuniculus	Global	Inner	Ocun_LEUTX4;Ocun_LEUTX9	0	150	208	59
Oryctolagus cuniculus	Global	Inner	Ocun_LEUTX6p;Ocun_LEUTX19p	0.0002	10	53	44
Oryctolagus cuniculus	Global	Inner	Ocun_LEUTX3;Ocun_LEUTX15	0.0002	142	188	47
Oryctolagus cuniculus	Global	Inner	Ocun_LEUTX12p;Ocun_LEUTX26p	0.0004	149	208	60
Oryctolagus cuniculus	Global	Inner	Ocun_LEUTX2;Ocun_LEUTX5	0.0004	142	208	67
Oryctolagus cuniculus	Global	Inner	Ocun_LEUTX2;Ocun_LEUTX18p	0.0004	142	208	67
Oryctolagus cuniculus	Global	Inner	Ocun_LEUTX4;Ocun_LEUTX5	0.0004	142	208	67
Oryctolagus cuniculus	Global	Inner	Ocun_LEUTX4;Ocun_LEUTX18p	0.0004	142	208	67
Oryctolagus cuniculus	Global	Inner	Ocun_LEUTX2;Ocun_LEUTX25	0.0004	140	397	258
Oryctolagus cuniculus	Global	Inner	Ocun_LEUTX4;Ocun_LEUTX25	0.0004	140	397	258
Oryctolagus cuniculus	Global	Inner	Ocun_LEUTX13p;Ocun_LEUTX25	0.0004	142	208	67
Oryctolagus cuniculus	Global	Inner	Ocun_LEUTX3;Ocun_LEUTX13p	0.0005	140	208	69
Oryctolagus cuniculus	Global	Inner	Ocun_LEUTX19p;Ocun_LEUTX23	0.0005	338	385	48
Oryctolagus cuniculus	Global	Inner	Ocun_LEUTX2;Ocun_LEUTX13p	0.0006	1	121	121
Oryctolagus cuniculus	Global	Inner	Ocun_LEUTX4;Ocun_LEUTX13p	0.0006	1	121	121
Oryctolagus cuniculus	Global	Inner	Ocun_LEUTX1;Ocun_LEUTX7	0.0006	143	378	236
Oryctolagus cuniculus	Global	Inner	Ocun_LEUTX2;Ocun_LEUTX17	0.0006	1	140	140
Oryctolagus cuniculus	Global	Inner	Ocun_LEUTX4;Ocun_LEUTX17	0.0006	1	140	140
Oryctolagus cuniculus	Global	Inner	Ocun_LEUTX2;Ocun_LEUTX15	0.0006	1	180	180
Oryctolagus cuniculus	Global	Inner	Ocun_LEUTX4;Ocun_LEUTX15	0.0006	1	180	180
Oryctolagus cuniculus	Global	Inner	Ocun_LEUTX3;Ocun_LEUTX10	0.0006	10	44	35
Oryctolagus cuniculus	Global	Inner	Ocun_LEUTX10;Ocun_LEUTX21p	0.0008	10	44	35
Oryctolagus cuniculus	Global	Inner	Ocun_LEUTX10;Ocun_LEUTX24p	0.0008	317	397	81
Oryctolagus cuniculus	Global	Inner	Ocun_LEUTX7;Ocun_LEUTX12p	0.0008	149	208	60
Oryctolagus cuniculus	Global	Inner	Ocun_LEUTX3;Ocun_LEUTX25	0.0008	8	121	114
Oryctolagus cuniculus	Global	Inner	Ocun_LEUTX6p;Ocun_LEUTX24p	0.0008	150	208	59
Oryctolagus cuniculus	Global	Inner	Ocun_LEUTX12p;Ocun_LEUTX25	0.0012	149	208	60
Oryctolagus cuniculus	Global	Inner	Ocun_LEUTX7;Ocun_LEUTX15	0.0012	142	188	47
Oryctolagus cuniculus	Global	Inner	Ocun_LEUTX15;Ocun_LEUTX17	0.0013	1	137	137
Oryctolagus cuniculus	Global	Inner	Ocun_LEUTX5;Ocun_LEUTX15	0.0019	142	188	47
Oryctolagus cuniculus	Global	Inner	Ocun_LEUTX15;Ocun_LEUTX18p	0.0019	142	188	47
Oryctolagus cuniculus	Global	Inner	Ocun_LEUTX1;Ocun_LEUTX21p	0.0019	127	397	271
Oryctolagus cuniculus	Global	Inner	Ocun_LEUTX2;Ocun_LEUTX23	0.0022	143	196	54
Oryctolagus cuniculus	Global	Inner	Ocun_LEUTX4;Ocun_LEUTX23	0.0022	143	196	54
Oryctolagus cuniculus	Global	Inner	Ocun_LEUTX15;Ocun_LEUTX23	0.0023	143	188	46
Oryctolagus cuniculus	Global	Inner	Ocun_LEUTX2;Ocun_LEUTX21p	0.0026	142	208	67
Oryctolagus cuniculus	Global	Inner	Ocun_LEUTX4;Ocun_LEUTX21p	0.0026	142	208	67
Oryctolagus cuniculus	Global	Inner	Ocun_LEUTX14p;Ocun_LEUTX15	0.0026	152	188	37
Oryctolagus cuniculus	Global	Inner	Ocun_LEUTX1;Ocun_LEUTX10	0.0029	366	397	32
Oryctolagus cuniculus	Global	Inner	Ocun_LEUTX1;Ocun_LEUTX10	0.0029	143	167	25
Oryctolagus cuniculus	Global	Inner	Ocun_LEUTX1;Ocun_LEUTX14p	0.0031	152	397	246
Oryctolagus cuniculus	Global	Inner	Ocun_LEUTX1;Ocun_LEUTX9	0.0032	150	196	47
Oryctolagus cuniculus	Global	Inner	Ocun_LEUTX15;Ocun_LEUTX24p	0.0033	65	180	116
Oryctolagus cuniculus	Global	Inner	Ocun_LEUTX7;Ocun_LEUTX13p	0.0034	140	208	69
Oryctolagus cuniculus	Global	Inner	Ocun_LEUTX7;Ocun_LEUTX10	0.0034	10	44	35
Oryctolagus cuniculus	Global	Inner	Ocun_LEUTX9;Ocun_LEUTX10	0.0034	10	44	35
Oryctolagus cuniculus	Global	Inner	Ocun_LEUTX6p;Ocun_LEUTX10	0.0035	10	53	44
Oryctolagus cuniculus	Global	Inner	Ocun_LEUTX3;Ocun_LEUTX7	0.0039	1	208	208
Oryctolagus cuniculus	Global	Inner	Ocun_LEUTX3;Ocun_LEUTX17	0.0041	152	180	29
Oryctolagus cuniculus	Global	Inner	Ocun_LEUTX17;Ocun_LEUTX26p	0.0048	323	378	56
Oryctolagus cuniculus	Global	Inner	Ocun_LEUTX13p;Ocun_LEUTX14p	0.0048	152	208	57
Oryctolagus cuniculus	Global	Inner	Ocun_LEUTX9;Ocun_LEUTX15	0.0054	150	188	39
Oryctolagus cuniculus	Global	Inner	Ocun_LEUTX3;Ocun_LEUTX26p	0.0058	142	208	67
Oryctolagus cuniculus	Global	Inner	Ocun_LEUTX14p;Ocun_LEUTX17	0.0063	152	180	29
Oryctolagus cuniculus	Global	Inner	Ocun_LEUTX1;Ocun_LEUTX9	0.0068	345	397	53
Oryctolagus cuniculus	Global	Inner	Ocun_LEUTX11p;Ocun_LEUTX13p	0.0082	179	336	158
Oryctolagus cuniculus	Global	Inner	Ocun_LEUTX12p;Ocun_LEUTX23	0.0095	149	397	249
Oryctolagus cuniculus	Global	Inner	Ocun_LEUTX5;Ocun_LEUTX10	0.0112	10	44	35
Oryctolagus cuniculus	Global	Inner	Ocun_LEUTX1;Ocun_LEUTX16	0.0119	366	397	32
Oryctolagus cuniculus	Global	Inner	Ocun_LEUTX10;Ocun_LEUTX18p	0.0122	10	44	35
Oryctolagus cuniculus	Global	Inner	Ocun_LEUTX10;Ocun_LEUTX23	0.0122	10	44	35
Oryctolagus cuniculus	Global	Inner	Ocun_LEUTX17;Ocun_LEUTX25	0.0129	323	378	56
Oryctolagus cuniculus	Global	Inner	Ocun_LEUTX19p;Ocun_LEUTX24p	0.013	70	111	42
Oryctolagus cuniculus	Global	Inner	Ocun_LEUTX12p;Ocun_LEUTX19p	0.0133	1	102	102
Oryctolagus cuniculus	Global	Inner	Ocun_LEUTX13p;Ocun_LEUTX24p	0.0148	141	208	68
Oryctolagus cuniculus	Global	Inner	Ocun_LEUTX3;Ocun_LEUTX25	0.0152	142	208	67
Oryctolagus cuniculus	Global	Inner	Ocun_LEUTX9;Ocun_LEUTX19p	0.0154	345	385	41
Oryctolagus cuniculus	Global	Inner	Ocun_LEUTX13p;Ocun_LEUTX18p	0.0154	140	208	69
Oryctolagus cuniculus	Global	Inner	Ocun_LEUTX1;Ocun_LEUTX20	0.0161	366	397	32
Oryctolagus cuniculus	Global	Inner	Ocun_LEUTX7;Ocun_LEUTX17	0.0166	152	180	29
Oryctolagus cuniculus	Global	Inner	Ocun_LEUTX9;Ocun_LEUTX17	0.0166	152	180	29
Oryctolagus cuniculus	Global	Inner	Ocun_LEUTX14p;Ocun_LEUTX26p	0.0166	152	208	57
Oryctolagus cuniculus	Global	Inner	Ocun_LEUTX2;Ocun_LEUTX24p	0.0167	65	559	495
Oryctolagus cuniculus	Global	Inner	Ocun_LEUTX4;Ocun_LEUTX24p	0.0167	65	559	495
Oryctolagus cuniculus	Global	Inner	Ocun_LEUTX19p;Ocun_LEUTX26p	0.0174	10	29	20
Oryctolagus cuniculus	Global	Inner	Ocun_LEUTX21p;Ocun_LEUTX25	0.0175	8	111	104
Oryctolagus cuniculus	Global	Inner	Ocun_LEUTX18p;Ocun_LEUTX19p	0.0181	345	385	41
Oryctolagus cuniculus	Global	Inner	Ocun_LEUTX17;Ocun_LEUTX24p	0.0182	65	140	76
Oryctolagus cuniculus	Global	Inner	Ocun_LEUTX11p;Ocun_LEUTX24p	0.0189	178	208	31
Oryctolagus cuniculus	Global	Inner	Ocun_LEUTX5;Ocun_LEUTX13p	0.0202	140	208	69
Oryctolagus cuniculus	Global	Inner	Ocun_LEUTX15;Ocun_LEUTX26p	0.0204	324	378	55
Oryctolagus cuniculus	Global	Inner	Ocun_LEUTX15;Ocun_LEUTX26p	0.0204	140	180	41
Oryctolagus cuniculus	Global	Inner	Ocun_LEUTX9;Ocun_LEUTX13p	0.0219	150	208	59
Oryctolagus cuniculus	Global	Inner	Ocun_LEUTX5;Ocun_LEUTX19p	0.0224	345	385	41
Oryctolagus cuniculus	Global	Inner	Ocun_LEUTX3;Ocun_LEUTX21p	0.0225	1	111	111
Oryctolagus cuniculus	Global	Inner	Ocun_LEUTX5;Ocun_LEUTX17	0.0302	152	180	29
Oryctolagus cuniculus	Global	Inner	Ocun_LEUTX17;Ocun_LEUTX18p	0.0302	152	180	29
Oryctolagus cuniculus	Global	Inner	Ocun_LEUTX7;Ocun_LEUTX26p	0.0304	142	208	67
Oryctolagus cuniculus	Global	Inner	Ocun_LEUTX10;Ocun_LEUTX16	0.032	1	121	121
Oryctolagus cuniculus	Global	Inner	Ocun_LEUTX14p;Ocun_LEUTX25	0.032	152	208	57
Oryctolagus cuniculus	Global	Inner	Ocun_LEUTX12p;Ocun_LEUTX24p	0.0323	149	208	60
Oryctolagus cuniculus	Global	Inner	Ocun_LEUTX2;Ocun_LEUTX11p	0.0348	178	208	31
Oryctolagus cuniculus	Global	Inner	Ocun_LEUTX4;Ocun_LEUTX11p	0.0348	178	208	31
Oryctolagus cuniculus	Global	Inner	Ocun_LEUTX17;Ocun_LEUTX23	0.0373	152	180	29
Oryctolagus cuniculus	Global	Inner	Ocun_LEUTX3;Ocun_LEUTX16	0.0416	17	44	28
Oryctolagus cuniculus	Global	Inner	Ocun_LEUTX1;Ocun_LEUTX24p	0.0432	366	397	32
Oryctolagus cuniculus	Global	Inner	Ocun_LEUTX7;Ocun_LEUTX25	0.0435	8	114	107
Oryctolagus cuniculus	Global	Inner	Ocun_LEUTX11p;Ocun_LEUTX12p	0.0452	178	208	31
Oryctolagus cuniculus	Global	Inner	Ocun_LEUTX10;Ocun_LEUTX20	0.0465	1	111	111
Oryctolagus cuniculus	Global	Inner	Ocun_LEUTX15;Ocun_LEUTX25	0.048	324	378	55
Oryctolagus cuniculus	Global	Inner	Ocun_LEUTX15;Ocun_LEUTX25	0.048	140	180	41
Oryctolagus cuniculus	Global	Inner	Ocun_LEUTX7;Ocun_LEUTX21p	0.048	1	111	111
Oryctolagus cuniculus	Global	Outer	Ocun_LEUTX3	0	366	380	15
Oryctolagus cuniculus	Global	Outer	Ocun_LEUTX1	0	1	19	19
Oryctolagus cuniculus	Global	Outer	Ocun_LEUTX19p	0	155	167	13
Oryctolagus cuniculus	Global	Outer	Ocun_LEUTX15	0	387	393	7
Oryctolagus cuniculus	Global	Outer	Ocun_LEUTX13p	0.0002	345	356	12
Oryctolagus cuniculus	Global	Outer	Ocun_LEUTX21p	0.0007	118	124	7
Oryctolagus cuniculus	Global	Outer	Ocun_LEUTX24p	0.0473	58	65	8
Oryctolagus cuniculus	Pairwise	Inner	Ocun_LEUTX1;Ocun_LEUTX2	0	143	196	54
Oryctolagus cuniculus	Pairwise	Inner	Ocun_LEUTX1;Ocun_LEUTX2	0.0011	366	397	32
Oryctolagus cuniculus	Pairwise	Inner	Ocun_LEUTX1;Ocun_LEUTX3	0	143	196	54
Oryctolagus cuniculus	Pairwise	Inner	Ocun_LEUTX1;Ocun_LEUTX3	0.0223	53	97	45
Oryctolagus cuniculus	Pairwise	Inner	Ocun_LEUTX1;Ocun_LEUTX4	0	143	196	54
Oryctolagus cuniculus	Pairwise	Inner	Ocun_LEUTX1;Ocun_LEUTX4	0.0011	366	397	32
Oryctolagus cuniculus	Pairwise	Inner	Ocun_LEUTX1;Ocun_LEUTX5	0	143	397	255
Oryctolagus cuniculus	Pairwise	Inner	Ocun_LEUTX1;Ocun_LEUTX6p	0.0065	150	183	34
Oryctolagus cuniculus	Pairwise	Inner	Ocun_LEUTX1;Ocun_LEUTX6p	0.0156	337	378	42
Oryctolagus cuniculus	Pairwise	Inner	Ocun_LEUTX1;Ocun_LEUTX7	0	143	378	236
Oryctolagus cuniculus	Pairwise	Inner	Ocun_LEUTX1;Ocun_LEUTX9	0	150	196	47
Oryctolagus cuniculus	Pairwise	Inner	Ocun_LEUTX1;Ocun_LEUTX9	0	345	397	53
Oryctolagus cuniculus	Pairwise	Inner	Ocun_LEUTX1;Ocun_LEUTX9	0.0493	53	97	45
Oryctolagus cuniculus	Pairwise	Inner	Ocun_LEUTX1;Ocun_LEUTX10	0.0001	366	397	32
Oryctolagus cuniculus	Pairwise	Inner	Ocun_LEUTX1;Ocun_LEUTX10	0.0001	143	167	25
Oryctolagus cuniculus	Pairwise	Inner	Ocun_LEUTX1;Ocun_LEUTX11p	0	178	395	218
Oryctolagus cuniculus	Pairwise	Inner	Ocun_LEUTX1;Ocun_LEUTX12p	0	149	397	249
Oryctolagus cuniculus	Pairwise	Inner	Ocun_LEUTX1;Ocun_LEUTX13p	0	143	196	54
Oryctolagus cuniculus	Pairwise	Inner	Ocun_LEUTX1;Ocun_LEUTX13p	0	356	397	42
Oryctolagus cuniculus	Pairwise	Inner	Ocun_LEUTX1;Ocun_LEUTX14p	0	152	397	246
Oryctolagus cuniculus	Pairwise	Inner	Ocun_LEUTX1;Ocun_LEUTX15	0	143	188	46
Oryctolagus cuniculus	Pairwise	Inner	Ocun_LEUTX1;Ocun_LEUTX16	0.0002	366	397	32
Oryctolagus cuniculus	Pairwise	Inner	Ocun_LEUTX1;Ocun_LEUTX16	0.01	143	167	25
Oryctolagus cuniculus	Pairwise	Inner	Ocun_LEUTX1;Ocun_LEUTX17	0	152	180	29
Oryctolagus cuniculus	Pairwise	Inner	Ocun_LEUTX1;Ocun_LEUTX18p	0	143	397	255
Oryctolagus cuniculus	Pairwise	Inner	Ocun_LEUTX1;Ocun_LEUTX19p	0	338	385	48
Oryctolagus cuniculus	Pairwise	Inner	Ocun_LEUTX1;Ocun_LEUTX20	0.0004	366	397	32
Oryctolagus cuniculus	Pairwise	Inner	Ocun_LEUTX1;Ocun_LEUTX20	0.0015	149	180	32
Oryctolagus cuniculus	Pairwise	Inner	Ocun_LEUTX1;Ocun_LEUTX21p	0.0001	127	397	271
Oryctolagus cuniculus	Pairwise	Inner	Ocun_LEUTX1;Ocun_LEUTX21p	0.0217	53	97	45
Oryctolagus cuniculus	Pairwise	Inner	Ocun_LEUTX1;Ocun_LEUTX23	0	53	397	345
Oryctolagus cuniculus	Pairwise	Inner	Ocun_LEUTX1;Ocun_LEUTX24p	0	143	196	54
Oryctolagus cuniculus	Pairwise	Inner	Ocun_LEUTX1;Ocun_LEUTX24p	0.0004	366	397	32
Oryctolagus cuniculus	Pairwise	Inner	Ocun_LEUTX1;Ocun_LEUTX25	0	143	196	54
Oryctolagus cuniculus	Pairwise	Inner	Ocun_LEUTX1;Ocun_LEUTX25	0.0122	366	397	32
Oryctolagus cuniculus	Pairwise	Inner	Ocun_LEUTX1;Ocun_LEUTX25	0.0189	63	97	35
Oryctolagus cuniculus	Pairwise	Inner	Ocun_LEUTX1;Ocun_LEUTX26p	0	143	196	54
Oryctolagus cuniculus	Pairwise	Inner	Ocun_LEUTX1;Ocun_LEUTX26p	0.0072	366	397	32
Oryctolagus cuniculus	Pairwise	Inner	Ocun_LEUTX1;Ocun_LEUTX26p	0.0116	63	97	35
Oryctolagus cuniculus	Pairwise	Inner	Ocun_LEUTX2;Ocun_LEUTX3	0	142	208	67
Oryctolagus cuniculus	Pairwise	Inner	Ocun_LEUTX2;Ocun_LEUTX5	0	142	208	67
Oryctolagus cuniculus	Pairwise	Inner	Ocun_LEUTX2;Ocun_LEUTX6p	0.001	150	208	59
Oryctolagus cuniculus	Pairwise	Inner	Ocun_LEUTX2;Ocun_LEUTX7	0	142	208	67
Oryctolagus cuniculus	Pairwise	Inner	Ocun_LEUTX2;Ocun_LEUTX9	0	150	208	59
Oryctolagus cuniculus	Pairwise	Inner	Ocun_LEUTX2;Ocun_LEUTX10	0	29	121	93
Oryctolagus cuniculus	Pairwise	Inner	Ocun_LEUTX2;Ocun_LEUTX10	0.0001	317	397	81
Oryctolagus cuniculus	Pairwise	Inner	Ocun_LEUTX2;Ocun_LEUTX11p	0.001	178	208	31
Oryctolagus cuniculus	Pairwise	Inner	Ocun_LEUTX2;Ocun_LEUTX12p	0.0085	149	208	60
Oryctolagus cuniculus	Pairwise	Inner	Ocun_LEUTX2;Ocun_LEUTX13p	0	1	121	121
Oryctolagus cuniculus	Pairwise	Inner	Ocun_LEUTX2;Ocun_LEUTX13p	0.012	142	208	67
Oryctolagus cuniculus	Pairwise	Inner	Ocun_LEUTX2;Ocun_LEUTX14p	0	152	208	57
Oryctolagus cuniculus	Pairwise	Inner	Ocun_LEUTX2;Ocun_LEUTX15	0	1	180	180
Oryctolagus cuniculus	Pairwise	Inner	Ocun_LEUTX2;Ocun_LEUTX17	0	1	140	140
Oryctolagus cuniculus	Pairwise	Inner	Ocun_LEUTX2;Ocun_LEUTX18p	0	142	208	67
Oryctolagus cuniculus	Pairwise	Inner	Ocun_LEUTX2;Ocun_LEUTX19p	0	1	111	111
Oryctolagus cuniculus	Pairwise	Inner	Ocun_LEUTX2;Ocun_LEUTX21p	0	142	208	67
Oryctolagus cuniculus	Pairwise	Inner	Ocun_LEUTX2;Ocun_LEUTX23	0	143	196	54
Oryctolagus cuniculus	Pairwise	Inner	Ocun_LEUTX2;Ocun_LEUTX24p	0	65	559	495
Oryctolagus cuniculus	Pairwise	Inner	Ocun_LEUTX2;Ocun_LEUTX25	0	140	397	258
Oryctolagus cuniculus	Pairwise	Inner	Ocun_LEUTX2;Ocun_LEUTX26p	0	140	559	420
Oryctolagus cuniculus	Pairwise	Inner	Ocun_LEUTX3;Ocun_LEUTX4	0	142	208	67
Oryctolagus cuniculus	Pairwise	Inner	Ocun_LEUTX3;Ocun_LEUTX5	0	1	208	208
Oryctolagus cuniculus	Pairwise	Inner	Ocun_LEUTX3;Ocun_LEUTX6p	0.0007	1	102	102
Oryctolagus cuniculus	Pairwise	Inner	Ocun_LEUTX3;Ocun_LEUTX7	0	1	208	208
Oryctolagus cuniculus	Pairwise	Inner	Ocun_LEUTX3;Ocun_LEUTX9	0.0038	1	102	102
Oryctolagus cuniculus	Pairwise	Inner	Ocun_LEUTX3;Ocun_LEUTX10	0	10	44	35
Oryctolagus cuniculus	Pairwise	Inner	Ocun_LEUTX3;Ocun_LEUTX10	0.0008	141	167	27
Oryctolagus cuniculus	Pairwise	Inner	Ocun_LEUTX3;Ocun_LEUTX11p	0.0027	178	208	31
Oryctolagus cuniculus	Pairwise	Inner	Ocun_LEUTX3;Ocun_LEUTX12p	0	149	366	218
Oryctolagus cuniculus	Pairwise	Inner	Ocun_LEUTX3;Ocun_LEUTX13p	0	140	208	69
Oryctolagus cuniculus	Pairwise	Inner	Ocun_LEUTX3;Ocun_LEUTX14p	0.0008	152	366	215
Oryctolagus cuniculus	Pairwise	Inner	Ocun_LEUTX3;Ocun_LEUTX15	0	142	188	47
Oryctolagus cuniculus	Pairwise	Inner	Ocun_LEUTX3;Ocun_LEUTX15	0.0217	10	44	35
Oryctolagus cuniculus	Pairwise	Inner	Ocun_LEUTX3;Ocun_LEUTX16	0.0006	17	44	28
Oryctolagus cuniculus	Pairwise	Inner	Ocun_LEUTX3;Ocun_LEUTX17	0.0002	152	180	29
Oryctolagus cuniculus	Pairwise	Inner	Ocun_LEUTX3;Ocun_LEUTX17	0.0031	10	53	44
Oryctolagus cuniculus	Pairwise	Inner	Ocun_LEUTX3;Ocun_LEUTX18p	0.0089	1	114	114
Oryctolagus cuniculus	Pairwise	Inner	Ocun_LEUTX3;Ocun_LEUTX19p	0	10	53	44
Oryctolagus cuniculus	Pairwise	Inner	Ocun_LEUTX3;Ocun_LEUTX20	0.0036	17	40	24
Oryctolagus cuniculus	Pairwise	Inner	Ocun_LEUTX3;Ocun_LEUTX20	0.0387	155	180	26
Oryctolagus cuniculus	Pairwise	Inner	Ocun_LEUTX3;Ocun_LEUTX21p	0	1	111	111
Oryctolagus cuniculus	Pairwise	Inner	Ocun_LEUTX3;Ocun_LEUTX21p	0.0469	162	208	47
Oryctolagus cuniculus	Pairwise	Inner	Ocun_LEUTX3;Ocun_LEUTX23	0	1	97	97
Oryctolagus cuniculus	Pairwise	Inner	Ocun_LEUTX3;Ocun_LEUTX23	0.0168	143	196	54
Oryctolagus cuniculus	Pairwise	Inner	Ocun_LEUTX3;Ocun_LEUTX24p	0	141	208	68
Oryctolagus cuniculus	Pairwise	Inner	Ocun_LEUTX3;Ocun_LEUTX25	0	8	121	114
Oryctolagus cuniculus	Pairwise	Inner	Ocun_LEUTX3;Ocun_LEUTX25	0	142	208	67
Oryctolagus cuniculus	Pairwise	Inner	Ocun_LEUTX3;Ocun_LEUTX26p	0	142	208	67
Oryctolagus cuniculus	Pairwise	Inner	Ocun_LEUTX3;Ocun_LEUTX26p	0.0007	35	121	87
Oryctolagus cuniculus	Pairwise	Inner	Ocun_LEUTX4;Ocun_LEUTX5	0	142	208	67
Oryctolagus cuniculus	Pairwise	Inner	Ocun_LEUTX4;Ocun_LEUTX6p	0.001	150	208	59
Oryctolagus cuniculus	Pairwise	Inner	Ocun_LEUTX4;Ocun_LEUTX7	0	142	208	67
Oryctolagus cuniculus	Pairwise	Inner	Ocun_LEUTX4;Ocun_LEUTX9	0	150	208	59
Oryctolagus cuniculus	Pairwise	Inner	Ocun_LEUTX4;Ocun_LEUTX10	0	29	121	93
Oryctolagus cuniculus	Pairwise	Inner	Ocun_LEUTX4;Ocun_LEUTX10	0.0001	317	397	81
Oryctolagus cuniculus	Pairwise	Inner	Ocun_LEUTX4;Ocun_LEUTX11p	0.001	178	208	31
Oryctolagus cuniculus	Pairwise	Inner	Ocun_LEUTX4;Ocun_LEUTX12p	0.0085	149	208	60
Oryctolagus cuniculus	Pairwise	Inner	Ocun_LEUTX4;Ocun_LEUTX13p	0	1	121	121
Oryctolagus cuniculus	Pairwise	Inner	Ocun_LEUTX4;Ocun_LEUTX13p	0.012	142	208	67
Oryctolagus cuniculus	Pairwise	Inner	Ocun_LEUTX4;Ocun_LEUTX14p	0	152	208	57
Oryctolagus cuniculus	Pairwise	Inner	Ocun_LEUTX4;Ocun_LEUTX15	0	1	180	180
Oryctolagus cuniculus	Pairwise	Inner	Ocun_LEUTX4;Ocun_LEUTX17	0	1	140	140
Oryctolagus cuniculus	Pairwise	Inner	Ocun_LEUTX4;Ocun_LEUTX18p	0	142	208	67
Oryctolagus cuniculus	Pairwise	Inner	Ocun_LEUTX4;Ocun_LEUTX19p	0	1	111	111
Oryctolagus cuniculus	Pairwise	Inner	Ocun_LEUTX4;Ocun_LEUTX21p	0	142	208	67
Oryctolagus cuniculus	Pairwise	Inner	Ocun_LEUTX4;Ocun_LEUTX23	0	143	196	54
Oryctolagus cuniculus	Pairwise	Inner	Ocun_LEUTX4;Ocun_LEUTX24p	0	65	559	495
Oryctolagus cuniculus	Pairwise	Inner	Ocun_LEUTX4;Ocun_LEUTX25	0	140	397	258
Oryctolagus cuniculus	Pairwise	Inner	Ocun_LEUTX4;Ocun_LEUTX26p	0	140	559	420
Oryctolagus cuniculus	Pairwise	Inner	Ocun_LEUTX5;Ocun_LEUTX6p	0.0457	1	77	77
Oryctolagus cuniculus	Pairwise	Inner	Ocun_LEUTX5;Ocun_LEUTX7	0.0124	1	208	208
Oryctolagus cuniculus	Pairwise	Inner	Ocun_LEUTX5;Ocun_LEUTX10	0	10	44	35
Oryctolagus cuniculus	Pairwise	Inner	Ocun_LEUTX5;Ocun_LEUTX10	0.0055	141	167	27
Oryctolagus cuniculus	Pairwise	Inner	Ocun_LEUTX5;Ocun_LEUTX10	0.0385	366	397	32
Oryctolagus cuniculus	Pairwise	Inner	Ocun_LEUTX5;Ocun_LEUTX11p	0.0131	178	208	31
Oryctolagus cuniculus	Pairwise	Inner	Ocun_LEUTX5;Ocun_LEUTX11p	0.0294	358	395	38
Oryctolagus cuniculus	Pairwise	Inner	Ocun_LEUTX5;Ocun_LEUTX12p	0	149	397	249
Oryctolagus cuniculus	Pairwise	Inner	Ocun_LEUTX5;Ocun_LEUTX13p	0	140	208	69
Oryctolagus cuniculus	Pairwise	Inner	Ocun_LEUTX5;Ocun_LEUTX13p	0.0074	356	397	42
Oryctolagus cuniculus	Pairwise	Inner	Ocun_LEUTX5;Ocun_LEUTX14p	0.0312	152	377	226
Oryctolagus cuniculus	Pairwise	Inner	Ocun_LEUTX5;Ocun_LEUTX15	0	142	188	47
Oryctolagus cuniculus	Pairwise	Inner	Ocun_LEUTX5;Ocun_LEUTX16	0.0042	17	44	28
Oryctolagus cuniculus	Pairwise	Inner	Ocun_LEUTX5;Ocun_LEUTX16	0.0307	366	391	26
Oryctolagus cuniculus	Pairwise	Inner	Ocun_LEUTX5;Ocun_LEUTX17	0.0005	152	180	29
Oryctolagus cuniculus	Pairwise	Inner	Ocun_LEUTX5;Ocun_LEUTX17	0.0327	10	44	35
Oryctolagus cuniculus	Pairwise	Inner	Ocun_LEUTX5;Ocun_LEUTX19p	0	10	53	44
Oryctolagus cuniculus	Pairwise	Inner	Ocun_LEUTX5;Ocun_LEUTX19p	0.0004	345	385	41
Oryctolagus cuniculus	Pairwise	Inner	Ocun_LEUTX5;Ocun_LEUTX20	0.0179	17	40	24
Oryctolagus cuniculus	Pairwise	Inner	Ocun_LEUTX5;Ocun_LEUTX20	0.0277	366	391	26
Oryctolagus cuniculus	Pairwise	Inner	Ocun_LEUTX5;Ocun_LEUTX21p	0.0034	1	111	111
Oryctolagus cuniculus	Pairwise	Inner	Ocun_LEUTX5;Ocun_LEUTX23	0.0148	1	97	97
Oryctolagus cuniculus	Pairwise	Inner	Ocun_LEUTX5;Ocun_LEUTX24p	0	141	208	68
Oryctolagus cuniculus	Pairwise	Inner	Ocun_LEUTX5;Ocun_LEUTX25	0.0004	8	121	114
Oryctolagus cuniculus	Pairwise	Inner	Ocun_LEUTX5;Ocun_LEUTX25	0.0017	142	208	67
Oryctolagus cuniculus	Pairwise	Inner	Ocun_LEUTX5;Ocun_LEUTX26p	0.0006	142	208	67
Oryctolagus cuniculus	Pairwise	Inner	Ocun_LEUTX5;Ocun_LEUTX26p	0.0245	35	121	87
Oryctolagus cuniculus	Pairwise	Inner	Ocun_LEUTX6p;Ocun_LEUTX9	0.0176	1	121	121
Oryctolagus cuniculus	Pairwise	Inner	Ocun_LEUTX6p;Ocun_LEUTX10	0.0001	10	53	44
Oryctolagus cuniculus	Pairwise	Inner	Ocun_LEUTX6p;Ocun_LEUTX10	0.0112	150	167	18
Oryctolagus cuniculus	Pairwise	Inner	Ocun_LEUTX6p;Ocun_LEUTX12p	0.0066	150	208	59
Oryctolagus cuniculus	Pairwise	Inner	Ocun_LEUTX6p;Ocun_LEUTX13p	0.0173	150	172	23
Oryctolagus cuniculus	Pairwise	Inner	Ocun_LEUTX6p;Ocun_LEUTX15	0.0005	150	180	31
Oryctolagus cuniculus	Pairwise	Inner	Ocun_LEUTX6p;Ocun_LEUTX16	0.015	17	44	28
Oryctolagus cuniculus	Pairwise	Inner	Ocun_LEUTX6p;Ocun_LEUTX17	0.0089	152	180	29
Oryctolagus cuniculus	Pairwise	Inner	Ocun_LEUTX6p;Ocun_LEUTX19p	0	10	53	44
Oryctolagus cuniculus	Pairwise	Inner	Ocun_LEUTX6p;Ocun_LEUTX19p	0.0017	338	378	41
Oryctolagus cuniculus	Pairwise	Inner	Ocun_LEUTX6p;Ocun_LEUTX21p	0.0002	1	102	102
Oryctolagus cuniculus	Pairwise	Inner	Ocun_LEUTX6p;Ocun_LEUTX23	0.0328	1	77	77
Oryctolagus cuniculus	Pairwise	Inner	Ocun_LEUTX6p;Ocun_LEUTX24p	0	150	208	59
Oryctolagus cuniculus	Pairwise	Inner	Ocun_LEUTX6p;Ocun_LEUTX25	0.0114	8	102	95
Oryctolagus cuniculus	Pairwise	Inner	Ocun_LEUTX7;Ocun_LEUTX9	0.022	1	102	102
Oryctolagus cuniculus	Pairwise	Inner	Ocun_LEUTX7;Ocun_LEUTX10	0	10	44	35
Oryctolagus cuniculus	Pairwise	Inner	Ocun_LEUTX7;Ocun_LEUTX10	0.0033	141	167	27
Oryctolagus cuniculus	Pairwise	Inner	Ocun_LEUTX7;Ocun_LEUTX11p	0.0111	178	208	31
Oryctolagus cuniculus	Pairwise	Inner	Ocun_LEUTX7;Ocun_LEUTX12p	0	149	208	60
Oryctolagus cuniculus	Pairwise	Inner	Ocun_LEUTX7;Ocun_LEUTX13p	0	140	208	69
Oryctolagus cuniculus	Pairwise	Inner	Ocun_LEUTX7;Ocun_LEUTX14p	0.0217	152	208	57
Oryctolagus cuniculus	Pairwise	Inner	Ocun_LEUTX7;Ocun_LEUTX15	0	142	188	47
Oryctolagus cuniculus	Pairwise	Inner	Ocun_LEUTX7;Ocun_LEUTX15	0.0459	10	44	35
Oryctolagus cuniculus	Pairwise	Inner	Ocun_LEUTX7;Ocun_LEUTX16	0.0014	17	44	28
Oryctolagus cuniculus	Pairwise	Inner	Ocun_LEUTX7;Ocun_LEUTX17	0.0001	152	180	29
Oryctolagus cuniculus	Pairwise	Inner	Ocun_LEUTX7;Ocun_LEUTX17	0.0235	10	44	35
Oryctolagus cuniculus	Pairwise	Inner	Ocun_LEUTX7;Ocun_LEUTX18p	0.0135	1	121	121
Oryctolagus cuniculus	Pairwise	Inner	Ocun_LEUTX7;Ocun_LEUTX19p	0	10	53	44
Oryctolagus cuniculus	Pairwise	Inner	Ocun_LEUTX7;Ocun_LEUTX19p	0.0058	338	378	41
Oryctolagus cuniculus	Pairwise	Inner	Ocun_LEUTX7;Ocun_LEUTX20	0.0091	17	40	24
Oryctolagus cuniculus	Pairwise	Inner	Ocun_LEUTX7;Ocun_LEUTX21p	0	1	111	111
Oryctolagus cuniculus	Pairwise	Inner	Ocun_LEUTX7;Ocun_LEUTX23	0.0111	1	97	97
Oryctolagus cuniculus	Pairwise	Inner	Ocun_LEUTX7;Ocun_LEUTX24p	0	141	208	68
Oryctolagus cuniculus	Pairwise	Inner	Ocun_LEUTX7;Ocun_LEUTX25	0.0002	8	114	107
Oryctolagus cuniculus	Pairwise	Inner	Ocun_LEUTX7;Ocun_LEUTX25	0.0003	142	208	67
Oryctolagus cuniculus	Pairwise	Inner	Ocun_LEUTX7;Ocun_LEUTX26p	0.0001	142	208	67
Oryctolagus cuniculus	Pairwise	Inner	Ocun_LEUTX7;Ocun_LEUTX26p	0.0259	35	114	80
Oryctolagus cuniculus	Pairwise	Inner	Ocun_LEUTX9;Ocun_LEUTX10	0	10	44	35
Oryctolagus cuniculus	Pairwise	Inner	Ocun_LEUTX9;Ocun_LEUTX10	0.0131	366	397	32
Oryctolagus cuniculus	Pairwise	Inner	Ocun_LEUTX9;Ocun_LEUTX11p	0.0087	178	208	31
Oryctolagus cuniculus	Pairwise	Inner	Ocun_LEUTX9;Ocun_LEUTX11p	0.0207	358	395	38
Oryctolagus cuniculus	Pairwise	Inner	Ocun_LEUTX9;Ocun_LEUTX12p	0	150	397	248
Oryctolagus cuniculus	Pairwise	Inner	Ocun_LEUTX9;Ocun_LEUTX13p	0	150	208	59
Oryctolagus cuniculus	Pairwise	Inner	Ocun_LEUTX9;Ocun_LEUTX13p	0.0024	356	397	42
Oryctolagus cuniculus	Pairwise	Inner	Ocun_LEUTX9;Ocun_LEUTX15	0	150	188	39
Oryctolagus cuniculus	Pairwise	Inner	Ocun_LEUTX9;Ocun_LEUTX15	0.0278	10	44	35
Oryctolagus cuniculus	Pairwise	Inner	Ocun_LEUTX9;Ocun_LEUTX16	0.0024	17	44	28
Oryctolagus cuniculus	Pairwise	Inner	Ocun_LEUTX9;Ocun_LEUTX16	0.0205	366	391	26
Oryctolagus cuniculus	Pairwise	Inner	Ocun_LEUTX9;Ocun_LEUTX17	0.0002	152	180	29
Oryctolagus cuniculus	Pairwise	Inner	Ocun_LEUTX9;Ocun_LEUTX17	0.0216	10	44	35
Oryctolagus cuniculus	Pairwise	Inner	Ocun_LEUTX9;Ocun_LEUTX19p	0	10	53	44
Oryctolagus cuniculus	Pairwise	Inner	Ocun_LEUTX9;Ocun_LEUTX19p	0.0003	345	385	41
Oryctolagus cuniculus	Pairwise	Inner	Ocun_LEUTX9;Ocun_LEUTX20	0.0104	17	40	24
Oryctolagus cuniculus	Pairwise	Inner	Ocun_LEUTX9;Ocun_LEUTX20	0.0167	366	391	26
Oryctolagus cuniculus	Pairwise	Inner	Ocun_LEUTX9;Ocun_LEUTX21p	0.0005	1	102	102
Oryctolagus cuniculus	Pairwise	Inner	Ocun_LEUTX9;Ocun_LEUTX23	0.0037	1	97	97
Oryctolagus cuniculus	Pairwise	Inner	Ocun_LEUTX9;Ocun_LEUTX24p	0	150	208	59
Oryctolagus cuniculus	Pairwise	Inner	Ocun_LEUTX9;Ocun_LEUTX24p	0.0219	366	397	32
Oryctolagus cuniculus	Pairwise	Inner	Ocun_LEUTX9;Ocun_LEUTX25	0.0004	8	102	95
Oryctolagus cuniculus	Pairwise	Inner	Ocun_LEUTX9;Ocun_LEUTX25	0.0008	150	208	59
Oryctolagus cuniculus	Pairwise	Inner	Ocun_LEUTX9;Ocun_LEUTX26p	0.0005	150	208	59
Oryctolagus cuniculus	Pairwise	Inner	Ocun_LEUTX10;Ocun_LEUTX13p	0	1	121	121
Oryctolagus cuniculus	Pairwise	Inner	Ocun_LEUTX10;Ocun_LEUTX15	0	1	121	121
Oryctolagus cuniculus	Pairwise	Inner	Ocun_LEUTX10;Ocun_LEUTX15	0.0008	324	378	55
Oryctolagus cuniculus	Pairwise	Inner	Ocun_LEUTX10;Ocun_LEUTX16	0.0004	1	121	121
Oryctolagus cuniculus	Pairwise	Inner	Ocun_LEUTX10;Ocun_LEUTX17	0	1	121	121
Oryctolagus cuniculus	Pairwise	Inner	Ocun_LEUTX10;Ocun_LEUTX17	0.0004	323	378	56
Oryctolagus cuniculus	Pairwise	Inner	Ocun_LEUTX10;Ocun_LEUTX18p	0	10	44	35
Oryctolagus cuniculus	Pairwise	Inner	Ocun_LEUTX10;Ocun_LEUTX18p	0.0054	141	167	27
Oryctolagus cuniculus	Pairwise	Inner	Ocun_LEUTX10;Ocun_LEUTX18p	0.0236	366	397	32
Oryctolagus cuniculus	Pairwise	Inner	Ocun_LEUTX10;Ocun_LEUTX19p	0	1	134	134
Oryctolagus cuniculus	Pairwise	Inner	Ocun_LEUTX10;Ocun_LEUTX20	0.0001	1	111	111
Oryctolagus cuniculus	Pairwise	Inner	Ocun_LEUTX10;Ocun_LEUTX21p	0	10	44	35
Oryctolagus cuniculus	Pairwise	Inner	Ocun_LEUTX10;Ocun_LEUTX21p	0.0067	366	397	32
Oryctolagus cuniculus	Pairwise	Inner	Ocun_LEUTX10;Ocun_LEUTX23	0.0001	10	44	35
Oryctolagus cuniculus	Pairwise	Inner	Ocun_LEUTX10;Ocun_LEUTX23	0.0173	143	167	25
Oryctolagus cuniculus	Pairwise	Inner	Ocun_LEUTX10;Ocun_LEUTX23	0.0253	366	397	32
Oryctolagus cuniculus	Pairwise	Inner	Ocun_LEUTX10;Ocun_LEUTX24p	0	317	397	81
Oryctolagus cuniculus	Pairwise	Inner	Ocun_LEUTX10;Ocun_LEUTX24p	0.0037	65	121	57
Oryctolagus cuniculus	Pairwise	Inner	Ocun_LEUTX10;Ocun_LEUTX25	0	318	397	80
Oryctolagus cuniculus	Pairwise	Inner	Ocun_LEUTX10;Ocun_LEUTX25	0.0011	10	44	35
Oryctolagus cuniculus	Pairwise	Inner	Ocun_LEUTX10;Ocun_LEUTX25	0.0448	142	167	26
Oryctolagus cuniculus	Pairwise	Inner	Ocun_LEUTX10;Ocun_LEUTX26p	0	317	397	81
Oryctolagus cuniculus	Pairwise	Inner	Ocun_LEUTX10;Ocun_LEUTX26p	0.0317	142	167	26
Oryctolagus cuniculus	Pairwise	Inner	Ocun_LEUTX11p;Ocun_LEUTX12p	0.0007	178	208	31
Oryctolagus cuniculus	Pairwise	Inner	Ocun_LEUTX11p;Ocun_LEUTX12p	0.0012	345	395	51
Oryctolagus cuniculus	Pairwise	Inner	Ocun_LEUTX11p;Ocun_LEUTX13p	0.0002	179	336	158
Oryctolagus cuniculus	Pairwise	Inner	Ocun_LEUTX11p;Ocun_LEUTX13p	0.001	358	395	38
Oryctolagus cuniculus	Pairwise	Inner	Ocun_LEUTX11p;Ocun_LEUTX14p	0.0011	358	395	38
Oryctolagus cuniculus	Pairwise	Inner	Ocun_LEUTX11p;Ocun_LEUTX14p	0.0134	178	208	31
Oryctolagus cuniculus	Pairwise	Inner	Ocun_LEUTX11p;Ocun_LEUTX16	0.0167	366	391	26
Oryctolagus cuniculus	Pairwise	Inner	Ocun_LEUTX11p;Ocun_LEUTX18p	0.0171	178	208	31
Oryctolagus cuniculus	Pairwise	Inner	Ocun_LEUTX11p;Ocun_LEUTX18p	0.049	358	395	38
Oryctolagus cuniculus	Pairwise	Inner	Ocun_LEUTX11p;Ocun_LEUTX20	0.0255	366	391	26
Oryctolagus cuniculus	Pairwise	Inner	Ocun_LEUTX11p;Ocun_LEUTX21p	0.0044	178	208	31
Oryctolagus cuniculus	Pairwise	Inner	Ocun_LEUTX11p;Ocun_LEUTX21p	0.0329	362	395	34
Oryctolagus cuniculus	Pairwise	Inner	Ocun_LEUTX11p;Ocun_LEUTX23	0.014	343	395	53
Oryctolagus cuniculus	Pairwise	Inner	Ocun_LEUTX11p;Ocun_LEUTX24p	0.0006	178	208	31
Oryctolagus cuniculus	Pairwise	Inner	Ocun_LEUTX11p;Ocun_LEUTX25	0.0063	178	208	31
Oryctolagus cuniculus	Pairwise	Inner	Ocun_LEUTX11p;Ocun_LEUTX26p	0.0055	178	208	31
Oryctolagus cuniculus	Pairwise	Inner	Ocun_LEUTX12p;Ocun_LEUTX13p	0.0088	149	208	60
Oryctolagus cuniculus	Pairwise	Inner	Ocun_LEUTX12p;Ocun_LEUTX13p	0.0379	356	397	42
Oryctolagus cuniculus	Pairwise	Inner	Ocun_LEUTX12p;Ocun_LEUTX14p	0	152	397	246
Oryctolagus cuniculus	Pairwise	Inner	Ocun_LEUTX12p;Ocun_LEUTX15	0.0036	113	180	68
Oryctolagus cuniculus	Pairwise	Inner	Ocun_LEUTX12p;Ocun_LEUTX17	0.0268	152	180	29
Oryctolagus cuniculus	Pairwise	Inner	Ocun_LEUTX12p;Ocun_LEUTX18p	0	149	397	249
Oryctolagus cuniculus	Pairwise	Inner	Ocun_LEUTX12p;Ocun_LEUTX19p	0.0001	1	102	102
Oryctolagus cuniculus	Pairwise	Inner	Ocun_LEUTX12p;Ocun_LEUTX19p	0.0048	345	385	41
Oryctolagus cuniculus	Pairwise	Inner	Ocun_LEUTX12p;Ocun_LEUTX21p	0	162	397	236
Oryctolagus cuniculus	Pairwise	Inner	Ocun_LEUTX12p;Ocun_LEUTX23	0	149	397	249
Oryctolagus cuniculus	Pairwise	Inner	Ocun_LEUTX12p;Ocun_LEUTX24p	0.0001	149	208	60
Oryctolagus cuniculus	Pairwise	Inner	Ocun_LEUTX12p;Ocun_LEUTX25	0	149	208	60
Oryctolagus cuniculus	Pairwise	Inner	Ocun_LEUTX12p;Ocun_LEUTX26p	0	149	208	60
Oryctolagus cuniculus	Pairwise	Inner	Ocun_LEUTX13p;Ocun_LEUTX14p	0.0001	152	208	57
Oryctolagus cuniculus	Pairwise	Inner	Ocun_LEUTX13p;Ocun_LEUTX14p	0.0145	356	397	42
Oryctolagus cuniculus	Pairwise	Inner	Ocun_LEUTX13p;Ocun_LEUTX15	0	1	121	121
Oryctolagus cuniculus	Pairwise	Inner	Ocun_LEUTX13p;Ocun_LEUTX15	0.004	142	177	36
Oryctolagus cuniculus	Pairwise	Inner	Ocun_LEUTX13p;Ocun_LEUTX16	0.0084	29	121	93
Oryctolagus cuniculus	Pairwise	Inner	Ocun_LEUTX13p;Ocun_LEUTX17	0	1	121	121
Oryctolagus cuniculus	Pairwise	Inner	Ocun_LEUTX13p;Ocun_LEUTX17	0.0237	152	177	26
Oryctolagus cuniculus	Pairwise	Inner	Ocun_LEUTX13p;Ocun_LEUTX18p	0	140	208	69
Oryctolagus cuniculus	Pairwise	Inner	Ocun_LEUTX13p;Ocun_LEUTX18p	0.0061	356	397	42
Oryctolagus cuniculus	Pairwise	Inner	Ocun_LEUTX13p;Ocun_LEUTX19p	0	1	111	111
Oryctolagus cuniculus	Pairwise	Inner	Ocun_LEUTX13p;Ocun_LEUTX19p	0.0227	363	385	23
Oryctolagus cuniculus	Pairwise	Inner	Ocun_LEUTX13p;Ocun_LEUTX20	0.0043	29	111	83
Oryctolagus cuniculus	Pairwise	Inner	Ocun_LEUTX13p;Ocun_LEUTX21p	0.0017	140	208	69
Oryctolagus cuniculus	Pairwise	Inner	Ocun_LEUTX13p;Ocun_LEUTX21p	0.0028	362	397	36
Oryctolagus cuniculus	Pairwise	Inner	Ocun_LEUTX13p;Ocun_LEUTX23	0.0028	143	196	54
Oryctolagus cuniculus	Pairwise	Inner	Ocun_LEUTX13p;Ocun_LEUTX23	0.0043	356	397	42
Oryctolagus cuniculus	Pairwise	Inner	Ocun_LEUTX13p;Ocun_LEUTX24p	0.0003	141	208	68
Oryctolagus cuniculus	Pairwise	Inner	Ocun_LEUTX13p;Ocun_LEUTX24p	0.0032	65	121	57
Oryctolagus cuniculus	Pairwise	Inner	Ocun_LEUTX13p;Ocun_LEUTX25	0	142	208	67
Oryctolagus cuniculus	Pairwise	Inner	Ocun_LEUTX13p;Ocun_LEUTX26p	0	142	208	67
Oryctolagus cuniculus	Pairwise	Inner	Ocun_LEUTX14p;Ocun_LEUTX15	0	152	188	37
Oryctolagus cuniculus	Pairwise	Inner	Ocun_LEUTX14p;Ocun_LEUTX17	0.0003	152	180	29
Oryctolagus cuniculus	Pairwise	Inner	Ocun_LEUTX14p;Ocun_LEUTX18p	0.0315	152	377	226
Oryctolagus cuniculus	Pairwise	Inner	Ocun_LEUTX14p;Ocun_LEUTX19p	0.0042	345	385	41
Oryctolagus cuniculus	Pairwise	Inner	Ocun_LEUTX14p;Ocun_LEUTX19p	0.0336	23	43	21
Oryctolagus cuniculus	Pairwise	Inner	Ocun_LEUTX14p;Ocun_LEUTX24p	0	152	208	57
Oryctolagus cuniculus	Pairwise	Inner	Ocun_LEUTX14p;Ocun_LEUTX25	0.0002	152	208	57
Oryctolagus cuniculus	Pairwise	Inner	Ocun_LEUTX14p;Ocun_LEUTX26p	0	152	208	57
Oryctolagus cuniculus	Pairwise	Inner	Ocun_LEUTX15;Ocun_LEUTX16	0.0005	29	167	139
Oryctolagus cuniculus	Pairwise	Inner	Ocun_LEUTX15;Ocun_LEUTX17	0	1	137	137
Oryctolagus cuniculus	Pairwise	Inner	Ocun_LEUTX15;Ocun_LEUTX18p	0	142	188	47
Oryctolagus cuniculus	Pairwise	Inner	Ocun_LEUTX15;Ocun_LEUTX19p	0	1	111	111
Oryctolagus cuniculus	Pairwise	Inner	Ocun_LEUTX15;Ocun_LEUTX20	0.0497	42	144	103
Oryctolagus cuniculus	Pairwise	Inner	Ocun_LEUTX15;Ocun_LEUTX21p	0.0029	142	188	47
Oryctolagus cuniculus	Pairwise	Inner	Ocun_LEUTX15;Ocun_LEUTX21p	0.0156	10	44	35
Oryctolagus cuniculus	Pairwise	Inner	Ocun_LEUTX15;Ocun_LEUTX23	0	143	188	46
Oryctolagus cuniculus	Pairwise	Inner	Ocun_LEUTX15;Ocun_LEUTX23	0.0479	10	44	35
Oryctolagus cuniculus	Pairwise	Inner	Ocun_LEUTX15;Ocun_LEUTX24p	0	65	180	116
Oryctolagus cuniculus	Pairwise	Inner	Ocun_LEUTX15;Ocun_LEUTX24p	0.0096	324	378	55
Oryctolagus cuniculus	Pairwise	Inner	Ocun_LEUTX15;Ocun_LEUTX25	0.0005	324	378	55
Oryctolagus cuniculus	Pairwise	Inner	Ocun_LEUTX15;Ocun_LEUTX25	0.0005	140	180	41
Oryctolagus cuniculus	Pairwise	Inner	Ocun_LEUTX15;Ocun_LEUTX26p	0.0004	324	378	55
Oryctolagus cuniculus	Pairwise	Inner	Ocun_LEUTX15;Ocun_LEUTX26p	0.0004	140	180	41
Oryctolagus cuniculus	Pairwise	Inner	Ocun_LEUTX16;Ocun_LEUTX17	0.0021	29	137	109
Oryctolagus cuniculus	Pairwise	Inner	Ocun_LEUTX16;Ocun_LEUTX18p	0.0042	17	44	28
Oryctolagus cuniculus	Pairwise	Inner	Ocun_LEUTX16;Ocun_LEUTX18p	0.0307	366	391	26
Oryctolagus cuniculus	Pairwise	Inner	Ocun_LEUTX16;Ocun_LEUTX19p	0	1	121	121
Oryctolagus cuniculus	Pairwise	Inner	Ocun_LEUTX16;Ocun_LEUTX19p	0.0404	366	385	20
Oryctolagus cuniculus	Pairwise	Inner	Ocun_LEUTX16;Ocun_LEUTX21p	0.0008	17	44	28
Oryctolagus cuniculus	Pairwise	Inner	Ocun_LEUTX16;Ocun_LEUTX21p	0.0114	366	391	26
Oryctolagus cuniculus	Pairwise	Inner	Ocun_LEUTX16;Ocun_LEUTX23	0.0043	17	44	28
Oryctolagus cuniculus	Pairwise	Inner	Ocun_LEUTX16;Ocun_LEUTX23	0.0289	366	391	26
Oryctolagus cuniculus	Pairwise	Inner	Ocun_LEUTX16;Ocun_LEUTX24p	0.0158	75	137	63
Oryctolagus cuniculus	Pairwise	Inner	Ocun_LEUTX16;Ocun_LEUTX25	0.0192	17	44	28
Oryctolagus cuniculus	Pairwise	Inner	Ocun_LEUTX17;Ocun_LEUTX18p	0.0005	152	180	29
Oryctolagus cuniculus	Pairwise	Inner	Ocun_LEUTX17;Ocun_LEUTX18p	0.0327	10	44	35
Oryctolagus cuniculus	Pairwise	Inner	Ocun_LEUTX17;Ocun_LEUTX19p	0	1	111	111
Oryctolagus cuniculus	Pairwise	Inner	Ocun_LEUTX17;Ocun_LEUTX21p	0.0035	10	53	44
Oryctolagus cuniculus	Pairwise	Inner	Ocun_LEUTX17;Ocun_LEUTX21p	0.012	162	180	19
Oryctolagus cuniculus	Pairwise	Inner	Ocun_LEUTX17;Ocun_LEUTX23	0.0007	152	180	29
Oryctolagus cuniculus	Pairwise	Inner	Ocun_LEUTX17;Ocun_LEUTX23	0.0381	10	44	35
Oryctolagus cuniculus	Pairwise	Inner	Ocun_LEUTX17;Ocun_LEUTX24p	0.0001	65	140	76
Oryctolagus cuniculus	Pairwise	Inner	Ocun_LEUTX17;Ocun_LEUTX24p	0.0035	323	378	56
Oryctolagus cuniculus	Pairwise	Inner	Ocun_LEUTX17;Ocun_LEUTX25	0	323	378	56
Oryctolagus cuniculus	Pairwise	Inner	Ocun_LEUTX17;Ocun_LEUTX25	0.0042	152	180	29
Oryctolagus cuniculus	Pairwise	Inner	Ocun_LEUTX17;Ocun_LEUTX26p	0	323	378	56
Oryctolagus cuniculus	Pairwise	Inner	Ocun_LEUTX17;Ocun_LEUTX26p	0.0024	152	180	29
Oryctolagus cuniculus	Pairwise	Inner	Ocun_LEUTX18p;Ocun_LEUTX19p	0	10	53	44
Oryctolagus cuniculus	Pairwise	Inner	Ocun_LEUTX18p;Ocun_LEUTX19p	0.0004	345	385	41
Oryctolagus cuniculus	Pairwise	Inner	Ocun_LEUTX18p;Ocun_LEUTX20	0.0179	17	40	24
Oryctolagus cuniculus	Pairwise	Inner	Ocun_LEUTX18p;Ocun_LEUTX20	0.0277	366	391	26
Oryctolagus cuniculus	Pairwise	Inner	Ocun_LEUTX18p;Ocun_LEUTX21p	0.0021	1	111	111
Oryctolagus cuniculus	Pairwise	Inner	Ocun_LEUTX18p;Ocun_LEUTX23	0.0163	1	97	97
Oryctolagus cuniculus	Pairwise	Inner	Ocun_LEUTX18p;Ocun_LEUTX24p	0	141	208	68
Oryctolagus cuniculus	Pairwise	Inner	Ocun_LEUTX18p;Ocun_LEUTX25	0.0008	8	114	107
Oryctolagus cuniculus	Pairwise	Inner	Ocun_LEUTX18p;Ocun_LEUTX25	0.001	142	208	67
Oryctolagus cuniculus	Pairwise	Inner	Ocun_LEUTX18p;Ocun_LEUTX26p	0.0003	142	208	67
Oryctolagus cuniculus	Pairwise	Inner	Ocun_LEUTX19p;Ocun_LEUTX20	0	1	121	121
Oryctolagus cuniculus	Pairwise	Inner	Ocun_LEUTX19p;Ocun_LEUTX20	0.0498	366	385	20
Oryctolagus cuniculus	Pairwise	Inner	Ocun_LEUTX19p;Ocun_LEUTX21p	0	10	53	44
Oryctolagus cuniculus	Pairwise	Inner	Ocun_LEUTX19p;Ocun_LEUTX21p	0.0017	363	385	23
Oryctolagus cuniculus	Pairwise	Inner	Ocun_LEUTX19p;Ocun_LEUTX23	0	10	53	44
Oryctolagus cuniculus	Pairwise	Inner	Ocun_LEUTX19p;Ocun_LEUTX23	0	338	385	48
Oryctolagus cuniculus	Pairwise	Inner	Ocun_LEUTX19p;Ocun_LEUTX24p	0.0001	70	111	42
Oryctolagus cuniculus	Pairwise	Inner	Ocun_LEUTX19p;Ocun_LEUTX24p	0.0059	35	60	26
Oryctolagus cuniculus	Pairwise	Inner	Ocun_LEUTX19p;Ocun_LEUTX24p	0.0059	1	18	18
Oryctolagus cuniculus	Pairwise	Inner	Ocun_LEUTX19p;Ocun_LEUTX25	0	10	53	44
Oryctolagus cuniculus	Pairwise	Inner	Ocun_LEUTX19p;Ocun_LEUTX26p	0.0004	10	29	20
Oryctolagus cuniculus	Pairwise	Inner	Ocun_LEUTX20;Ocun_LEUTX21p	0.0066	17	40	24
Oryctolagus cuniculus	Pairwise	Inner	Ocun_LEUTX20;Ocun_LEUTX21p	0.0107	366	391	26
Oryctolagus cuniculus	Pairwise	Inner	Ocun_LEUTX20;Ocun_LEUTX23	0.0203	17	40	24
Oryctolagus cuniculus	Pairwise	Inner	Ocun_LEUTX20;Ocun_LEUTX23	0.0314	366	391	26
Oryctolagus cuniculus	Pairwise	Inner	Ocun_LEUTX21p;Ocun_LEUTX23	0.0005	1	97	97
Oryctolagus cuniculus	Pairwise	Inner	Ocun_LEUTX21p;Ocun_LEUTX24p	0	141	208	68
Oryctolagus cuniculus	Pairwise	Inner	Ocun_LEUTX21p;Ocun_LEUTX24p	0.0106	366	397	32
Oryctolagus cuniculus	Pairwise	Inner	Ocun_LEUTX21p;Ocun_LEUTX25	0	8	111	104
Oryctolagus cuniculus	Pairwise	Inner	Ocun_LEUTX21p;Ocun_LEUTX25	0.005	162	208	47
Oryctolagus cuniculus	Pairwise	Inner	Ocun_LEUTX21p;Ocun_LEUTX26p	0.0028	162	208	47
Oryctolagus cuniculus	Pairwise	Inner	Ocun_LEUTX21p;Ocun_LEUTX26p	0.0194	35	111	77
Oryctolagus cuniculus	Pairwise	Inner	Ocun_LEUTX23;Ocun_LEUTX24p	0	143	196	54
Oryctolagus cuniculus	Pairwise	Inner	Ocun_LEUTX23;Ocun_LEUTX24p	0.0406	366	397	32
Oryctolagus cuniculus	Pairwise	Inner	Ocun_LEUTX23;Ocun_LEUTX25	0.0005	8	97	90
Oryctolagus cuniculus	Pairwise	Inner	Ocun_LEUTX23;Ocun_LEUTX25	0.001	143	196	54
Oryctolagus cuniculus	Pairwise	Inner	Ocun_LEUTX23;Ocun_LEUTX26p	0.0008	143	196	54
Oryctolagus cuniculus	Pairwise	Inner	Ocun_LEUTX24p;Ocun_LEUTX25	0	142	397	256
Oryctolagus cuniculus	Pairwise	Inner	Ocun_LEUTX24p;Ocun_LEUTX26p	0	142	559	418
Oryctolagus cuniculus	Pairwise	Inner	Ocun_LEUTX25;Ocun_LEUTX26p	0.0142	35	208	174
Oryctolagus cuniculus	Pairwise	Outer	Ocun_LEUTX1	0	1	19	19
Oryctolagus cuniculus	Pairwise	Outer	Ocun_LEUTX1	0.0157	42	53	12
Oryctolagus cuniculus	Pairwise	Outer	Ocun_LEUTX3	0	366	380	15
Oryctolagus cuniculus	Pairwise	Outer	Ocun_LEUTX13p	0.0001	345	356	12
Oryctolagus cuniculus	Pairwise	Outer	Ocun_LEUTX17	0.0445	143	148	6
Oryctolagus cuniculus	Pairwise	Outer	Ocun_LEUTX17	0.0445	190	195	6
Oryctolagus cuniculus	Pairwise	Outer	Ocun_LEUTX17	0.0445	388	391	4
Oryctolagus cuniculus	Pairwise	Outer	Ocun_LEUTX19p	0	155	167	13
Oryctolagus cuniculus	Pairwise	Outer	Ocun_LEUTX21p	0.0001	118	124	7
Oryctolagus cuniculus	Pairwise	Outer	Ocun_LEUTX21p	0.0448	112	114	3
Oryctolagus cuniculus	Pairwise	Outer	Ocun_LEUTX24p	0.0091	58	65	8

[truncated: 5 more sheets: Table S9, Table S10, Table S11, Table S12, Table S13]
